# Supplementary material for: Characterization and expression profiles of the B-box gene family during plant growth and under low-nitrogen stress in Saccharum
Source: BMC Genomics. 2023 Feb 17;24:79. doi: 10.1186/s12864-023-09185-9 (PMC9936747; doi:10.1186/s12864-023-09185-9)
Supplement: Supplementary file 2 — Additional file 2: Supplementary Table 1. Sequence matrix identities (%) of BBX proteins calculated by BioEdit software. [file 12864_2023_9185_MOESM2_ESM.xlsx]

## Sheet: Sheet1
Supplementary Table 1 Sequence matrix identities (%) of BBX proteins calculated by BioEdit software.
Gene	SsBBX1	SsBBX2	SsBBX3	SsBBX4	SsBBX5	SsBBX6	SsBBX7	SsBBX8	SsBBX9	SsBBX10	SsBBX11	SsBBX12	SsBBX13	SsBBX14	SsBBX15	SsBBX16	SsBBX17	SsBBX18	SsBBX19	SsBBX20	SsBBX21	SsBBX22	SsBBX23	SsBBX24	SsBBX25	SbBBX1	SbBBX2	SbBBX3	SbBBX4	SbBBX5	SbBBX6	SbBBX7	SbBBX8	SbBBX9	SbBBX10	SbBBX11	SbBBX12	SbBBX13	SbBBX14	SbBBX15	SbBBX16	SbBBX17	SbBBX18	SbBBX19	SbBBX20	SbBBX21	SbBBX22	SbBBX23	SbBBX24
SsBBX1
SsBBX2	10.9
SsBBX3	12.5	42.5
SsBBX4	7	8.2	6.8
SsBBX5	8.3	6.5	7.1	15.8
SsBBX6	27.2	11.5	12.1	6.5	8.1
SsBBX7	9.8	15.7	17.2	7.3	5.3	10.3
SsBBX8	7	7.3	7.4	17.1	18.7	8	6
SsBBX9	6.5	7.1	7.6	15.6	17.6	8.1	6.1	44.5
SsBBX10	16.1	12.5	13.4	8.7	9.7	13.8	11.9	9.9	7.6
SsBBX11	15.3	11.2	12.1	8.1	9.1	14.2	9.9	10.1	7.8	62.4
SsBBX12	14.6	12.3	12.4	8.6	9.5	12.7	9.7	9.3	7.9	36.1	36.7
SsBBX13	14.4	11.6	12.6	7.7	8.2	13.3	10	8.4	6.8	38.5	35.7	53.4
SsBBX14	11	8.7	9.8	9.2	7.7	9	6.9	8.7	7.5	11.2	10.9	10.3	9.5
SsBBX15	7	7.4	7.4	19.7	20.2	7.9	6	19.7	17.4	10.4	8.8	8.8	8.6	8.6
SsBBX16	6.6	7.4	6.8	19.2	19.6	7	5.2	20.9	18.7	10	9.4	7.7	8.3	9.1	61.2
SsBBX17	6.9	8.4	7.9	19.1	18.9	8.7	6.6	48.9	70	8.8	8.4	8	7.3	8.9	21.1	21.6
SsBBX18	10.3	19.2	22.2	7.2	10.1	10.8	16.8	7.2	6.3	11.6	11.3	12.2	12.5	8.8	8.3	7.7	7.4
SsBBX19	15.7	11.5	12.7	8.6	9.4	13.6	9.4	12.4	10.6	23.2	23.7	23.4	21.1	15	9.9	10.7	11.8	11.2
SsBBX20	8.8	8.3	10.2	8.5	8.2	8.7	8.1	9.5	9	11.8	12.5	9.4	9.2	18.6	9.6	8.4	10.5	8.6	12.6
SsBBX21	8.4	6.2	7.2	15.2	53.7	7.9	5.5	19.1	17.3	9.8	9.5	8.8	7.7	8.5	23.1	20.7	20.2	9.3	9.4	7.8
SsBBX22	9.4	6.8	7.3	20.4	23.9	8.4	6.2	21.2	20	11	10	9.2	8.4	11.2	24.4	25	25.4	6.8	9.4	11.4	26
SsBBX23	6.6	7.7	7.7	14.9	17.9	8.3	6.3	31.7	28.9	9.4	9.1	9	7.6	8.8	19.3	19.1	30.9	8	9.7	10.5	17.6	17.6
SsBBX24	6.5	12.7	12.6	8.1	7.2	6.9	39.3	7.9	9.1	7.4	6.6	5.7	5.9	8.3	8.3	7.5	9.7	12.3	6.1	10.2	7.6	10	7.9
SsBBX25	31.3	11.8	12.7	6.2	8.8	53.5	9.9	7.6	7.7	14.5	14.7	14.5	14.6	9.2	7.8	6.8	8.3	12.1	14	9.9	8.1	8.4	7.7	7.2
SbBBX1	92.6	11.5	12.4	7	7.7	26.4	9.8	6.8	6.7	16.3	15.3	14.6	14.5	10.6	6.9	6.5	6.9	10.7	15.7	9.1	8.2	9.5	6.6	6.5	31.4
SbBBX2	11	93.9	42.9	7.7	6.5	11.8	16	7.3	7	12.6	11.1	11.8	11.5	8.8	7.4	7.4	8.3	19	11.7	8.5	6.2	6.8	7.6	12.4	11.9	11.6
SbBBX3	7.2	7.9	6.4	93.3	15.8	6.5	7.1	16.8	15.1	8.5	8.2	8.5	7.6	9.1	19.5	19.1	18.4	7	8.2	8.4	15.4	20.5	14.8	8.3	6.2	7.2	7.4
SbBBX4	14.2	41.1	84.2	6.8	7.6	12	17	7.8	7.9	13	12.1	12.5	12.5	9	6.8	6.4	8.6	21.4	12.7	9.1	7.4	7.5	7.7	12	12.2	14	41.3	6.4
SbBBX5	8.2	6.2	7.1	15.6	90.8	8	5.4	18.5	17.4	9.4	9	9.6	8.6	7.5	20.2	19.7	18.6	10.1	9.3	8.3	54.8	24.5	18	7.3	9.3	7.6	6.2	15.9	7.8
SbBBX6	14.4	12.1	13	7.8	9.9	12.6	9.5	8.9	7	35.1	34.6	83	56.3	9.6	8.2	7.4	7	12	24	9	8.1	8.6	7.8	5.6	14	14.2	11.6	8	13	10
SbBBX7	7.1	7.5	7.1	18.6	20.1	6.9	5.5	22	19.6	9.7	9.1	7.8	8.1	9.5	57.8	90.1	22.2	8.2	10.1	8.4	20.2	24.5	18.8	7.9	6.5	7.1	7.3	18.5	6.7	20.2	7.5
SbBBX8	16.4	12.4	13.3	8.6	9.6	13.9	11.8	9.7	7.5	97	62.5	36.5	38.8	11.1	10.3	9.8	8.7	11.7	23.2	11.7	9.6	10.9	9.3	7.4	14.4	16.6	12.5	8.4	12.9	9.3	35.5	9.5
SbBBX9	27	11.5	12	6.2	8.1	91.2	10.1	8.3	8	13.5	13.7	12.4	13	8.7	7.8	6.7	8.8	10.8	13.7	9.1	7.6	8.1	7.8	7.1	52	26.2	11.7	6.2	12.3	7.9	12.5	6.6	13.6
SbBBX10	11.1	9.8	10.9	8.1	8.3	9.7	9.5	7.4	5.8	24.5	24.7	21	20.6	6.8	7.1	7.5	6.4	8.8	16.5	7	8.1	9.1	7.3	5.8	10.9	11.1	10.1	8.1	11.8	8.3	21.2	7.3	24.2	9.8
SbBBX11	11.3	17.6	20.2	8.4	6.3	11.6	96.3	7.4	7.7	12.9	11.2	10.6	11.3	8.3	7.5	6.4	8.5	19.4	11.2	9.2	6.5	7.5	7.7	49	11.2	11.1	17.5	8.4	19.8	6.4	10.5	6.8	12.8	11.4	10.3
SbBBX12	6.7	7.5	8	16.3	19	8	5.8	84.6	44.7	9.4	9.1	8.7	7.9	8.5	19.2	19.3	47.6	7	11	9.3	19.7	22.6	30.9	8.4	7.5	6.5	7.5	15.9	8.2	18.8	8	20.4	9.3	7.9	6.9	7
SbBBX13	6.9	7.7	7.7	19.8	20	8	6.1	20.3	18.1	10.3	9.6	9.1	9.5	8.6	86.5	59.4	21.4	8.6	10	9.7	22.8	24.2	19.6	8.7	7.7	6.9	7.5	19.7	7.1	20.1	8.5	63.5	10.2	8	6.9	7.6	19.9
SbBBX14	15.2	11.8	12.2	8.3	9.5	14.2	10.2	10.4	7.8	63.9	94.5	37.1	35.7	11.1	9	9.6	8.3	11.7	23.4	12.2	10	10.2	9.9	7.1	15.3	15.4	11.7	8.4	12	9.4	35	9.3	63.8	13.7	25.3	11.3	9.4	9.8
SbBBX15	6.4	7.8	7.8	18.4	19.3	8.5	6.7	52.2	77.2	8.8	9	8.2	7.4	8.1	20	20.5	86.6	7.4	12.1	10.2	19.2	23.3	32.4	9.7	7.9	6.4	7.8	17.9	7.8	19.1	7.3	21.2	8.7	8.4	6.5	8.4	53.3	20.8	9
SbBBX16	8.5	8.5	10.4	8.3	8.4	8.1	8.2	10	9.5	11.2	12.1	9.4	9.2	17.2	10.1	8.8	11.1	8.6	12.3	87.8	8	10.9	9.9	10.3	10.1	9	8.7	8.2	9.1	8.5	8.8	8.9	11	8.6	7	9.4	9.8	10.1	11.9	10.7
SbBBX17	11.1	19.3	21.6	7.5	9.8	11.1	17.2	7.3	6.5	12.3	11.4	12.9	13	8.6	8.3	7.5	7.6	91.3	11.3	8.7	9	6.9	8.1	12.6	11.7	11.1	19.2	7.3	21.3	9.8	12.6	8	12.4	10.9	9.2	20	7.1	8.6	11.7	7.6	9.1
SbBBX18	8.9	7.1	7.6	20	23.4	8.3	6.8	20.8	19.5	10.6	10.2	9.7	8.4	10.8	22.6	22.7	24.3	7.7	9.9	11.6	24.1	80	18	10.5	8.1	9.1	7	20.6	7.8	23.7	9.1	22.9	10.5	8.2	9.4	8.3	22.3	22.6	10.6	22.8	11.1	7.8
SbBBX19	8.5	6.3	7.3	14.7	52.8	7.8	5.4	19.1	17.8	9.5	9.3	8.4	7.5	8.7	23.3	21.1	20.7	9.2	9.7	7.6	93.2	25.9	17.4	7.5	7.8	8.3	6.3	14.9	7.5	53.6	8	20.6	9.4	7.5	8.1	6.4	20.3	23	9.8	19.2	8	8.9	23.7
SbBBX20	6.9	7.1	6.9	14.7	35.8	7.5	5.4	18.2	17.5	9.1	8	8.7	7.7	7.2	21.3	19.8	19.5	8.8	8.1	9.4	35.6	24.6	18.3	7.1	8.1	6.9	7.1	14.2	6.4	35.9	8.3	19.8	9	7.5	6.9	6.3	18.6	21.4	8.4	20	9.4	9.1	23.4	36.3
SbBBX21	30.6	11.7	12.6	6	8.3	52.6	10.1	7.2	7.5	14	14.2	14.1	13.8	8.5	7.4	6.6	8.3	11.8	13.9	9.2	7.5	7.9	7.4	7.4	87.6	30.5	11.4	6	12.3	8.8	13.8	6.3	13.8	51.2	10.6	11.4	7.1	7.3	14.7	7.7	9.6	11.6	7.7	7.3	8
SbBBX22	12.6	12.1	11.9	8.5	9.8	14.1	11.1	8.4	7	27.8	28	24.2	23.4	8.6	8	8.4	7.5	10.4	16.7	7.5	9.6	10.3	8.5	7.4	13.6	12.6	11.9	8.4	11.4	9.9	24.5	8.5	27.5	13.6	48.4	11.8	8.2	8.4	28.8	7.4	7.9	10.9	9.9	9.4	9.3	13.1
SbBBX23	11.1	17.8	19.6	8.3	7.2	11.1	59.6	7.7	8.4	12.4	11	10.5	11.1	7.5	7.6	6.8	9.1	19.2	11.7	10.4	7	8.3	8.4	94.8	11.2	11.1	17.7	8.2	19.4	7	10.9	7.1	12.3	11.1	11.1	73.1	7.7	7.9	11.4	9.2	10.4	19.6	9	6.9	7.2	11.6	12.9
SbBBX24	14.3	11.8	12.9	7.5	8.3	12.9	10.1	8.8	7	38.2	35.2	52.8	92	9.5	9.1	8.4	7.6	12.7	21.2	9.2	8	8.8	7.8	6.3	14.2	14.4	11.7	7.5	12.8	8.7	56.5	8.2	38.4	12.6	20.8	11.4	8.2	10.1	35.2	7.8	9.2	12.8	8.7	7.8	8	13.5	23.8	11.7
SbBBX25	6.7	7.9	8.2	14.7	18.5	8	6.8	29.7	27.2	8.7	8.4	9	7.3	8.9	19.1	18.7	29.6	7.9	9.2	10.8	18.1	17.1	83.8	8.2	7.7	6.5	7.9	14.6	8.2	19	7.9	18.6	8.6	8	6.3	8.4	29.9	19.4	8.9	30.6	10.2	8	17.2	17.6	17.6	7.3	8.4	8.5	7.4
ZmBBX1	11.1	88.7	41.4	7.8	6.4	12.3	15.7	7.2	7.2	12.6	11.5	12.2	11.8	9.4	8	7.7	8.5	20.1	12	8.3	6.1	6.7	7.7	12.6	12.4	11.7	86.9	7.5	40.7	6.1	12.2	7.8	12.5	12.2	10.1	17.7	7.3	8.2	12.1	7.9	8.5	20.1	6.9	6.2	7.2	11.7	12	17.9	12
ZmBBX2	9.9	19.4	20.6	7.4	9.5	10.3	15.9	8.1	6.7	10.5	9.9	10.8	11.1	7.9	8.3	7.5	7.8	82.2	10.2	8.3	8.9	6.6	8	12.9	11.4	9.9	19	7	19.6	9.3	10.8	7.6	10.6	10.1	8.3	18.6	7.6	8.6	10.2	7.8	8.7	82.6	7.7	8.8	9.2	11.2	10	18.8	11.4
ZmBBX3	71.7	10.2	12.2	6.6	7.9	25.8	9.6	7	6.4	15.1	14.5	14.2	14.1	9.3	6.2	5.6	6.2	10.5	14.9	8.5	8.4	8.7	6.7	7.1	30.2	71.1	10.3	7	13.2	8	14.1	5.8	15.3	25.4	10.5	11	6.8	6.1	14.5	6.1	8.3	10.9	8.5	8.3	7.3	29.1	11.7	11.3	14.2
ZmBBX4	6.9	7.4	7.2	18.3	18.9	8	5.8	50.3	77	8.4	8.3	8	7	7.9	20.1	20.9	79.3	7	11.9	9.7	19.9	22.7	33	8.3	7.6	6.9	7.3	17.6	7.6	18.6	7.1	21.2	8.3	7.9	6.3	7.4	50.3	20.8	8.6	86.7	10	7.1	21.8	20.4	18.6	7.5	7	7.9	7.4
ZmBBX5	14.7	11.4	12.2	9	9.3	13.9	10.4	10.2	7.9	62	91.4	37	35.3	10.3	8.9	9.7	8.5	11.4	23.4	12	9.8	10.4	9.4	7.1	14.4	14.9	11.4	8.9	12	9.2	34.6	9.4	62.1	13.4	25.2	11.8	9.2	9.4	91.5	9.2	11.7	11.5	10.5	9.6	8.1	13.8	28.9	11.6	35
ZmBBX6	4.1	5	3.6	59.6	11.1	4.1	5.4	12.3	11.3	7.2	7.4	6.2	5.4	5.4	12.7	12.5	12.9	5.2	6.3	5	10.8	13.6	10.7	5.7	3.7	4.1	4.8	57.3	3.6	11	5.7	12.2	7.1	3.9	6.1	6.2	11.4	13	6.9	12.6	5.2	5.4	13.3	10.7	10.7	3.6	6.8	6.1	5.4
ZmBBX7	14.6	39.4	70.1	6.5	7.5	13.1	16.3	7.9	7.7	12.5	11.6	12.8	12.5	10.1	7.4	7.6	8	21.2	11.9	8.7	7.5	7.6	7.6	12.3	12.4	14.6	39	6.2	69	7.6	13.7	7.9	12.6	13.2	10.4	19.3	8.1	7.9	11.5	7.7	8.7	21.1	8	7.5	6.4	12.5	12	19.5	13.2
ZmBBX8	8.1	5.8	6.5	15.8	85.8	7.9	5.3	17.4	17.1	9.4	8.8	9.1	7.8	7.6	20.1	19.3	18.8	10	9.3	8.2	53.6	24.4	17.8	7.4	9.1	7.5	5.7	15.8	7.2	85.2	9.4	19.8	9.3	7.8	8.2	6.3	17.7	20	9.2	18.7	8.4	9.7	23.6	52.3	34.3	8.7	9.7	6.9	7.9
ZmBBX9	15.6	11.5	12.3	9.2	9.5	13.4	8.9	10.7	10.4	23.2	25	23.9	20.4	12.9	10.4	10.9	11.2	11.2	74.3	12.8	9.5	9.9	9.2	5.9	14.5	15.6	11.4	8.8	12.3	9.2	22.8	10.4	23.2	13.5	15.6	10.6	10.4	10.8	24.7	12	13.1	11.4	10.4	9.5	7.5	14.1	16.5	10.9	20.4
ZmBBX10	6.7	8.1	7.1	19.3	20	7.1	5.8	21.5	18.4	9.5	9.4	7.8	8.3	8.1	54.5	82.8	21.4	8.3	10.1	8.3	20.1	23.8	19.1	8.1	7	6.7	7.9	19.1	6.7	20.1	7.5	87.2	9.3	6.8	6.8	7.2	20.1	59.8	9.3	20.9	8.7	8.2	21.9	20.4	19.5	6.8	8.3	7.5	8.4
ZmBBX11	15.5	11.5	12.8	8.9	9.6	14	11.7	8.7	7.4	73.6	55.3	35.1	34.5	11.3	10.1	9.6	8.7	11.7	23.1	10.5	9.7	11	9.1	7.5	14.4	15.5	11.4	8.8	13	9.5	33.4	9.2	74.4	13.7	23.7	12.7	7.8	9.7	57	8.2	9.9	12.1	11.1	9.5	8.8	14.1	27	11.7	33.6
ZmBBX12	7.7	6.8	7.9	17.4	19.5	8.1	6	69.9	45	9.5	10.3	9.1	8.2	8.2	20.4	21	48.6	7.1	11.9	10.3	19.7	21.7	30.8	8.7	7.6	7.5	6.7	16.9	8.3	19.1	8.3	21.6	9.4	8.2	6.8	7.2	71.3	20.6	10.1	51.7	10.3	7.3	21.1	20	17.8	7.6	7.9	8.2	8.6
ZmBBX13	5.7	5.9	7	8.6	11.4	4.8	5.2	17	14.8	6	6.3	6.4	5.8	5	9.9	10.9	14.7	6.5	6.1	7.1	11.4	9	29.2	5.1	4.6	5.7	5.7	8.6	6.7	11.4	5.9	10.8	5.9	4.7	4.3	6.2	16.7	10.6	6.5	15.8	6.6	6.5	9.2	11.7	11.8	4.5	4.9	5.8	5.9
ZmBBX14	11.1	16.3	19.8	8.2	6.5	11.5	74.7	6.8	7	12.9	11.8	11.2	11.7	8.1	7	6	7.8	18.7	10.8	9.2	6.7	7.7	7.5	47	10.7	10.9	16.4	8.2	20	6.4	11.2	6.3	12.8	11.2	10.3	90.8	6.5	7.2	11.9	7.8	9.4	19.2	8.5	6.6	6.7	10.9	11.8	70.4	11.8
ZmBBX15	82.7	11	12.3	7.2	7.9	27.1	9.4	7.6	6.7	15.8	15.5	14.6	14	10.4	7.1	7.2	7	10.3	15.2	8.9	8.4	9.4	7.4	6.6	31.2	83.2	11	7.4	13.7	7.8	14	7.3	16.1	27	11.2	10.8	6.9	7	15.4	6.6	8.8	10.7	9.1	8.5	7.3	30.5	12.4	11	14
ZmBBX16	6.5	7.1	7.2	13.6	17.1	8.4	5.5	26.6	25.2	8	8.1	7.8	7	7.5	17	17.1	26.3	7.7	8.1	9.3	16.5	15.3	71.9	6.7	7.6	6.3	7.1	13.5	7.4	17.2	7	17	7.9	8.1	6	6.7	26.4	17.5	8.3	28.4	8.7	7.7	15.5	16.3	16.6	7.6	7	7.4	7.1
ZmBBX17	9.9	8.5	9.9	9.9	7.6	8.4	6.3	8.7	7.1	9.8	9.9	9.3	8.8	74.1	9.3	9.5	8.9	8.8	14.7	18.1	8.9	11.3	8.3	8.4	9.2	9.5	8.6	9.8	9.8	7.4	8.6	9.8	9.8	8.5	6.5	7.9	8.5	8.9	10.1	7.5	16.6	8.7	11.2	9	7	8.9	8.1	7.3	8.7
ZmBBX18	16.5	12.5	13.2	8.3	9	14.3	11.6	9.5	7.5	86.8	60.6	36.5	37.1	11.2	9.7	9.3	8.5	11.5	22.7	11.8	8.6	10.4	9.1	7.3	15.5	16.7	12.6	8.2	12.8	8.7	35.1	9	87.4	14	24.2	12.5	9	10	62.1	8.7	11.2	12	9.7	8.4	8.8	14.7	27.9	12.2	36.2
ZmBBX19	5.9	7.9	7.4	19.6	18.2	6	5.4	37.1	32	8.8	8.3	8	6.9	9.4	22	21.9	41.8	7.1	8.3	9.5	19.2	28	24.8	9.8	6.3	5.9	7.9	19.1	7.4	18.2	6.9	20.9	8.7	6	6.7	7.1	35.9	21.5	8.2	36.7	9.3	6.8	25.6	19.7	17.5	6.2	6.9	7.2	7.3
ZmBBX20	8.1	12.6	15.6	5.3	3.5	7.7	65.9	4.2	4.1	8.7	7.6	7.7	7.8	5.3	4.4	3.6	4.5	15.2	8	6.3	3.5	4.7	4	36.2	7.5	8	12.9	5.5	15.4	3.4	7.9	4	8.6	7.3	7.3	74.8	3.8	4.6	7.8	4.7	6.5	15.7	5.6	3.4	3.8	7.9	8.5	57.5	8.2
ZmBBX21	27.3	12	13	6.3	8.2	82.6	10.4	8.5	7.8	13.2	13.3	12.9	12.5	8.6	7.8	6.8	8.2	11.4	14.3	9.3	7.9	8.7	7.4	7.3	51.3	26.3	12.3	6.3	13.3	8.1	13.1	6.5	13.3	82.7	10	11.9	8.2	7.7	13.3	8.2	8.9	11.5	8.4	7.9	7.6	49.4	13.5	11.7	12.3
ZmBBX22	7	6.8	6.3	15.1	34.5	7.4	5.4	17.8	16.5	9.3	8	8.3	7.1	6.8	21.2	19.5	18	8.3	7.5	8.9	33.5	23.9	17.6	6.4	7.9	7	6.8	14.5	5.9	34.4	8.2	19.6	9.2	7.4	6.6	6.4	18.3	22.1	8.4	18.6	9.2	8.6	22.8	34.3	88.3	7.7	8.5	6.7	7.4
ZmBBX23	5.8	7	7	13.4	16.8	6.6	5.4	30	28.1	8.2	8.1	7.8	6.4	7	18.8	18.2	30.5	7	7.7	10	16.7	15.9	76.2	7.9	6.3	5.8	6.9	13.2	7.2	17.1	6.6	17.7	8.1	6.5	6.3	6.7	29.1	18.5	8.6	31.2	9.3	7.1	15.8	16.5	15.5	6.1	7.4	7.9	6.5
ZmBBX24	9.3	8.7	9.4	11.8	7.7	8.7	5.7	10.9	9	10.1	10.8	10.1	10.9	45.2	10	9.8	11.5	8.3	13.7	18.1	8.3	11.4	10.7	8.4	8.7	8.9	8.8	11.6	8.9	8.1	9.6	9.1	10	8.6	6.8	7.4	11.3	10.3	10.9	9.8	17.6	8	11.1	8.3	7.8	8.2	7.8	7.3	10.8
ZmBBX25	30.4	11.5	12.4	6	8.1	50.4	10.3	7.4	7.6	13.7	14.7	14	14.4	8.6	7.4	6.6	8.4	12.4	14.3	9.9	8	8.1	7.5	7.4	83.3	30.3	11.6	6	11.9	8.4	13.8	6.4	13.6	49.4	10.2	11.3	7.3	7.3	15	7.9	10.1	11.7	7.7	7.7	8.1	79.2	12.7	11.3	14
ZmBBX26	8	6.3	7.2	15.1	51.6	7.9	5.4	19.1	17.1	9.4	9.1	8.6	7.5	8.5	23.3	21.3	20	8.6	9.9	7.8	91.4	25.7	17.5	7.6	7.9	8.3	6.2	15	7.2	52.4	7.9	20.6	9.3	7.7	8.3	6.5	19.7	22.8	9.6	18.8	8.3	8.5	23.9	88.3	36.2	7.4	9.8	7.2	7.8
ZmBBX27	7	8	6.4	94.1	15.6	6.5	6.9	16.7	15.6	8.4	7.7	8.3	7.4	9.5	19.6	19.1	19	6.8	8.6	8.8	15.2	20.7	14.9	8.1	6	7	7.5	92.4	6.4	15.3	7.6	18.5	8.3	6.2	8.1	8.2	16	19.4	8	18.4	8.6	7.1	20.3	14.9	14.2	5.8	8.2	8.1	7.3
ZmBBX28	6.6	6.9	6.6	13.3	32.8	7	5.2	16.7	17.4	8.9	7.8	8.5	7.7	6.9	19.2	18.1	16.8	8.6	7.5	8.5	32.1	22.2	16.4	6.5	7.5	6.6	6.8	12.8	6.1	32.7	8.6	18	8.9	6.8	6.3	6.1	17.1	19.5	8.3	17.4	8.5	8.8	20.9	32.8	83.4	7.4	8.5	6.6	7.9
ZmBBX29	30.5	11.3	12.1	6.4	8.3	50.2	10.3	7.7	7.1	14.1	13.8	14	13.4	8.5	7.5	6.6	8.3	11.7	14.2	9.8	7.9	8	7.1	8	81.5	30.6	11.2	6.4	12.1	8.7	13.4	6.3	14.1	48.8	10.8	11.7	7.8	7.5	14.2	7.9	9.8	11.4	8	7.4	8.4	77.4	12.8	12.2	13.2
ZmBBX30	11.9	11.1	11.5	8.3	8.8	12.9	10.4	8.3	6.9	27.3	27.5	24.1	23.7	8.7	7.7	8.1	7.6	10.4	17.2	7.2	8.8	9.6	8	6.2	12.6	12	11.3	8.2	11.3	8.9	24.9	8.1	27.1	12.8	42.3	10.6	8	8	28	7.5	7.6	11	9.2	8.6	8.3	11.8	77	11.1	23.8
ZmBBX31	10.6	16.4	18.8	8	6.7	10.1	56.4	7.4	8.1	11.8	10.8	10.2	10.4	7.1	7	6.2	8.9	18	10.7	9.7	6.5	7.9	7.9	60.3	10.1	10.7	16.5	7.9	18.4	6.8	10.6	6.4	11.7	10	10.1	68.2	7.4	7.2	11.1	8.8	9.9	18.3	8.7	6.5	6.9	10.2	11.7	87.5	11
ZmBBX32	14.3	12	12.7	7.7	8.1	12.4	9.6	8.7	6.8	38.2	35.9	53.9	90.1	9.3	8.9	8.6	7.6	12.5	21.7	9.5	7.7	8.5	7.9	5.8	13.9	14.1	11.9	7.6	13.1	8.4	56.9	8.4	38	12.3	20.6	10.8	8.1	9.8	36.1	7.8	9.5	12.7	8.4	7.5	7.7	13.4	23.1	11.5	88.8
ZmBBX33	15.2	11	12.3	10.6	10.2	14.2	9.5	12.3	11.2	22.6	22.9	23.2	20.3	14.2	10.6	11.4	12.6	10.5	81.4	12.9	10	9.9	10.4	5.5	15.5	15	11.1	9.9	12.5	9.9	22.5	10.9	22.3	14.3	16.1	11.3	12	10.7	22.6	12.9	13.4	10.6	10.7	10.3	8.2	14.9	16.4	11.2	20.3
ZmBBX34	8.3	8.3	10	7.9	8.5	8.3	8.1	9.3	8.9	10.9	10.8	9.4	10	16.2	9.4	8.1	10.4	8.1	11.6	78.8	7.9	10.9	10.4	10.2	9.7	8.6	8.5	7.8	8.9	8.7	8.8	8.2	10.8	8.8	6.7	9.3	9.1	9.5	10.9	9.8	81.9	8.3	11.3	7.9	9.5	9.2	7.7	10.3	9.9
ZmBBX35	15.1	11.6	12.1	8.9	9.7	13.9	9.9	10.1	7.6	62.1	93.5	36.3	34.9	11.5	9.6	10.2	8.1	11.1	24.1	12.5	10	10.3	9.6	6.4	14.4	15.1	11.5	9	12.1	9.6	34	9.9	62.2	13.4	24.8	11.2	8.9	10.1	91.5	8.8	12.2	11.2	10.7	9.8	8.2	13.6	28.1	11.4	34.7
ZmBBX36	6.4	7.6	6.8	18.6	19.3	8	6.1	48.9	73.2	8.6	8.6	8.3	7.5	7.6	19.7	21	74.2	6.6	12.2	9.7	19.8	22.8	32.7	8.3	6.9	6.4	7.6	18.1	7.2	19	7.5	21.7	8.5	7.9	6.6	7.6	48.4	20.3	8.5	83.4	10.2	6.7	21.4	19.7	18.9	6.7	7	7.9	7.9
OsBBX1	8.9	6.3	7	13.6	59.8	8.4	5.4	18.6	18.1	9.5	8.9	8.4	7.5	7.1	21	19.1	19.4	9.1	8.9	7.5	50.8	24.8	16.7	6.6	8.4	8.3	6.2	13.8	7.6	62.3	8.5	19.1	9.4	8.4	7.3	6.2	18.5	20.1	9.1	19.2	7.5	9.3	23.2	50.4	33.1	8	8.6	6.9	7.8
OsBBX2	9.2	8.7	9.5	9	7.5	7.6	6.5	8.8	8.4	9.8	8.8	9	8.5	59.8	8.8	9.3	9.7	8.1	12.1	18.2	7.5	10.5	8.7	9.4	7.5	9.2	8.4	8.9	9.4	6.8	8.9	10	10	7.7	7.5	8.2	8.6	8.8	9	8.8	17.8	7.8	10.1	7.6	6.6	7.3	9.1	8.3	8.5
OsBBX3	13.4	12	12.6	7.9	8.8	11.7	10	8.6	7.3	32.6	31.6	54.3	52	11.5	8.9	7.8	8.2	11.2	22.6	9.8	8.1	8.3	7.6	5.9	12.5	13.2	11.9	7.8	12.7	9	57.5	7.6	32.7	11.4	19.8	11.4	8	8.6	31.8	7.9	10.1	11.8	9.3	7.9	7.6	12.1	21.9	11.6	52.4
OsBBX4	6.9	8.4	7.4	17.7	20.8	6.8	5.8	22.9	19.8	10.1	10.1	8.5	8.5	8.1	52.4	71.5	22.1	8.7	10.9	9	19.2	25	19.8	8.1	7.2	6.8	8	17.9	7	20.9	8.1	76.7	10	6.6	7.2	7.1	20.9	56.5	10	22	9.4	8.5	24	19.3	20.2	7.1	8.4	7.5	8.6
OsBBX5	14.9	11.5	12.7	8.9	9.8	13.2	12	9.3	6.7	71.4	60.8	35.6	36.2	10.6	9	9	8.2	12	23.5	11.2	9.7	10.2	9.1	7.5	13.8	15.4	11.4	8.7	12.4	9.3	34.8	8.8	71.4	12.9	24	12.8	7.9	10	60.9	8	11.2	12.5	10.1	9.3	8.2	13.1	27	12.7	35.5
OsBBX6	6.4	8.1	7.5	18.3	17.2	8.7	6.8	62.8	48.4	9.8	10.1	7.7	7.2	8.7	21.2	20.6	51.2	7.5	12.2	9.7	18.2	22.8	29.8	9.5	7.9	6.6	8.1	17.7	8.2	17.5	7.2	21.6	9.7	8.6	7.1	8.4	63.4	21.7	10	57.4	10.2	7.2	21.5	18.2	17.8	7.5	7.7	9.6	7.5
OsBBX7	11.8	16.5	20	8.2	6.5	11.5	63.6	7	7.9	12.5	11.5	11	11.6	7.6	7.9	6.8	8.7	18.5	11.6	9.4	6.8	7.7	7.3	50.9	11.6	11.4	16.7	8.1	19.4	6.5	10.6	7.2	12.4	11.8	10.5	77.3	6.9	8.2	11.7	8.6	9.6	19.2	8.2	6.8	6.7	12.2	11.6	75.7	11.8
OsBBX8	28.2	11.5	12.2	6.7	7.7	63	10.1	6.4	7.3	13.1	13.7	12.3	12.8	8.1	8.7	7.4	8.1	10.5	14	9	7.9	8	7.5	7.6	53.7	28.1	11.6	6.6	12.5	8	12.9	7.1	13.2	62.8	9.5	11.4	6.3	9	14.3	7.8	8.8	10.1	7.6	8.2	8.1	51.3	12.3	11.4	12.8
OsBBX9	10.9	64.2	40.5	7.4	7.1	11	16.1	7.4	7.2	11.7	10.6	12.4	12.6	7.4	7.3	7.1	7.8	20.7	12.5	8.4	7	7.8	7	13.6	11.1	11.3	62.9	7.1	39.1	6.8	12.4	7	11.6	11.3	11.2	18.2	7.4	7.4	10.8	7.5	8.6	20.6	8.3	6.9	7.4	11.1	11.7	19.3	12.8
OsBBX10	67.6	11.1	12.5	7	7.6	29.2	9.4	8.2	6.9	17.2	15.4	15.8	15.4	10.5	6.3	6.6	7.3	9.9	16.7	9.6	8.6	9.4	8.1	6.6	32.4	68.7	11.2	7.2	13.9	7.7	15.1	7.1	17.3	29.1	10.4	10.6	7.8	6.7	15.3	7.1	9.6	10.3	8.7	8.4	7.7	32.3	11.8	11.4	15.1
OsBBX11	2.6	1.8	2.5	6.1	8.4	2.5	2.3	9.4	7.6	2.5	2.3	2.5	2.5	1.8	46.4	35.2	8.2	1.5	2.5	1.4	9.6	10.7	7.8	3.2	2.4	2.4	1.6	6	2.3	8.8	2	40	2.4	2.5	1.8	2.5	8.6	52.9	2.3	9.1	2	1.5	9.6	9.2	8.6	2.3	2.2	2.9	2.7
OsBBX12	15.2	11.6	12.5	8.1	9.3	14.1	10	9.5	7.2	61.7	79.6	38.4	37.2	10	8.9	9.8	7.6	11.4	24.5	13.4	9.7	9.5	8.8	6.3	15.3	15.2	11.5	8	12.3	9.2	37	9.5	62.1	14.2	23.6	11.1	8.3	9.9	79.8	8.4	13.1	11.6	9.7	9.5	8.1	15	27.6	11	36.9
OsBBX13	6.5	7.2	7.6	19.4	20.7	7.6	6.3	56.5	59.6	9.5	8.9	7.8	6.6	8.5	21.4	22.5	62.1	6.5	10.9	10.4	20.4	23.3	31.1	8.3	6.6	6.5	7.2	18.7	8.3	20.5	7.6	22.3	9.4	7.7	6.4	7.8	55.1	21.4	8.9	69	10.3	6.5	21.9	20.4	19.5	6.4	7.6	7.9	7.2
OsBBX14	7.3	6.4	7	13.2	47.9	7.1	5.4	18.4	17.4	10.1	9.5	8.8	8.2	6.8	18.9	17.9	18.7	8.5	8.8	7.4	60	24.1	17.3	6.6	6.9	7.3	6.3	13.4	6.9	47.7	8.2	17.6	10	6.9	7.6	6.1	18.7	18.6	9.9	19.3	7.8	8.4	23	58.6	32.1	6.6	9.4	6.5	8.6
OsBBX15	6.9	10.6	10	11.7	8.7	6.9	6.7	10.1	9.4	8.5	8.5	8.8	8.7	11.4	10.3	10.1	11.8	7.4	9	10.1	9	10.7	9.6	9.7	7.7	7.1	10.8	11.4	9.5	8.3	8.2	9.7	8.4	6.8	6.4	8.4	8.8	10.8	8.5	9.8	10.2	7.2	9.6	9	8.5	7.4	7.6	9.5	8.5
OsBBX16	7	7.3	7.3	14.9	36	7.1	5.4	19.2	17.7	9.2	8.3	9	7.9	7.5	23	20.9	20.1	8.5	7.9	8.9	35.6	24.2	18.5	7.4	7.6	7	7.3	14.3	6.8	35.9	8.6	21.6	9.1	7	7.1	6.3	19.6	24.3	9	20.1	9.1	8.7	23.5	36.3	71.1	7.8	9.5	7	8.2
OsBBX17	30.7	12	14.6	5.7	8.1	50	10.2	7.4	7.6	13.3	14.1	13.3	14.3	8.2	6.3	6.9	8	12.7	13.8	9.3	7.1	7.5	8.3	7.1	62.3	30.3	12.1	5.7	14.4	8.3	14	6.6	13.3	49.3	9.8	11.4	6.6	6.2	14.8	7.6	9.1	12.5	7.5	7	7.4	60.8	12.6	12	13.9
OsBBX18	11.9	10.4	10.2	6.9	7.7	12.2	9.5	5.9	5	25.3	26.5	22.2	21.7	7.5	6.3	6.7	5.2	10.9	14.9	6.1	7.4	8.1	6.9	6	12.9	11.7	10.8	6.8	10.5	8	22.8	6.8	25.3	11.8	47	10.7	5.6	6.4	26.8	5.4	6.6	11.4	7.7	7.3	6.8	12	68.9	11.4	21.8
OsBBX19	11.4	17.6	19.8	7.7	6.6	11.5	61	7	7.4	13.1	11.5	10.8	11.4	8	7.2	6.4	8.3	18.3	12.2	9.9	6.5	8.2	7.3	60.7	11	11.4	17.9	7.7	19.6	6.7	11	6.5	13	11.4	11.1	75	7.1	7.3	11.6	8.6	10.1	18.6	8.7	6.4	6.7	11.2	12.9	87.4	12
OsBBX20	7.5	5.6	6.7	1.6	2.1	6.3	5.1	1.3	1.2	15.6	15.9	18.6	19.7	1.3	1.7	1	1.4	5.3	16.1	1.3	1.7	1.4	1.5	0.2	7.2	7.3	5.5	1.6	6.7	2.1	17.1	1	15.6	6.4	10	6.4	1.2	1.6	15.7	1.7	1.3	5.3	1.6	1.6	1.8	6.9	9.2	6.1	19.3
OsBBX21	9.4	9.5	9.5	9.7	9.1	8	5.9	9.9	8.6	11.9	11	10.7	10.9	50.9	9.6	10	9.7	7.9	15.2	17.8	9.3	10.7	10.2	8.2	8.2	9.2	9.6	9.5	9.5	8.9	10.5	9.7	11.8	7.7	7.3	7.7	9.7	9.9	11.3	8.8	17.1	7.7	10.3	9.1	7.6	7.8	8.5	7.1	10.6
OsBBX22	7	7.6	8	16.8	17.1	7.9	6.2	31	29	8.9	9.6	9.7	7.9	9.1	19.3	18.7	31.6	7	10.4	9.7	16.6	18.6	57.2	7.7	7.7	6.8	7.5	16.4	8.6	17.2	8.4	19.1	8.8	8.2	6.9	7.4	30.4	19.6	9.6	31.9	10	7.1	18.8	17.3	17	7.4	7.8	7.7	8
OsBBX23	13	44.2	52.7	7.8	7.2	12.1	17.2	8	7.6	14.3	13.6	14.6	13.4	9.1	7.2	7.2	9.2	21.1	13.4	9.1	7.7	8.2	7.9	13.8	12.8	13.3	43.7	7.5	52	6.9	13.8	7.3	14.4	12	11.4	19.4	8.1	7.9	13.6	8.5	8.9	21.4	8.2	7.8	8.2	12.6	12.4	19.8	13.6
OsBBX24	8.8	10.5	11.8	8.6	7.7	9.3	8	9.4	8.9	9.7	11	10.2	8.9	15.7	9.6	8.4	10.8	8.6	14.1	70.9	7.9	10.1	10.2	9.5	11.1	9	10.7	8.5	10.4	7.5	10	8.5	9.6	9.5	7.2	8.9	9.7	9.7	10.8	10.4	74.1	9.1	10.7	8	8.7	10.8	7.9	9.9	8.8
OsBBX25	7.7	7.5	6.9	10.5	8.8	7.1	4.7	10.3	8.5	11.6	13.6	13.4	10.3	9.6	9.8	10.5	9.8	5.4	33.8	11.3	8.3	9	9.6	5.8	7.5	7.7	7.4	10	7.1	8.7	13.7	10.1	11.4	7.2	8.8	5.7	9.1	9.7	13.2	9	11.5	5.6	8.5	8.2	7.4	7.7	9.1	5.9	10.4
OsBBX26	10	19.2	20.3	7.3	7.6	10.4	16.3	7.1	6.9	11.9	10.6	12	11.6	8.2	7.8	7.3	8.2	69.8	11.5	7.6	7.4	6.2	8.3	12.2	10.4	10.2	19	7.3	19.9	7.6	11.6	7.4	12	10.6	9.1	18.8	6.7	7.9	11.1	8	7.9	69.6	6.7	7.5	8.3	10.6	10.9	19	12
OsBBX27	15.1	13.4	13.8	9	8.3	15.1	10.9	8.5	7.1	21.6	20.9	20.9	20	9.8	7.1	7	8.6	12.5	27.4	9.5	8.1	8.7	8.5	7.5	14.5	15	12.8	9	13.4	8	21.3	6.9	21.4	15	16	12.7	8.7	7.5	21.5	8.5	9.2	12.6	9.6	8.2	8.2	14.3	17.6	11.8	20
OsBBX28	12	20	20.8	8.6	8	12.2	15.4	8.3	7.8	13	11.3	12.4	13.5	8.9	7.5	7.9	9.4	48.1	11.6	8.5	7	7.9	8.8	13	11.6	11.5	20.1	8.4	19.8	8	13.2	8	12.9	12.2	9.7	18.5	7.8	7.6	12	8.8	8.5	49.7	9	7.1	7.8	11.4	11.2	19.3	13.3
OsBBX29	7.4	7.3	6.1	88.1	15.8	7.1	7.5	17	15.6	9.2	9.1	9.1	8.1	9.2	18.5	18.1	19.3	7.6	8.5	8.8	14.2	20.6	15.5	8.6	6.2	7.4	6.8	87	6.1	15.6	8.5	17.8	9	6.8	8.3	8.9	16.2	18.7	9.3	18.7	8.6	7.8	20.7	14.3	14.1	6	8.4	8.9	8
OsBBX30	7.9	7.5	6.9	20	24.1	7	6	21.4	20.4	9.8	8.8	9.1	7.8	10.3	23.6	24.2	25.3	7.7	9.8	9.6	25.4	50.2	17.5	9.5	6.9	7.9	7.5	19.7	6.6	24.3	8.5	23.5	9.7	7	7.5	7.6	22.3	23	9	23.5	10.1	7.9	48.1	25.6	20.5	6.5	8.8	7.9	8.1
AtBBX1	13.9	11.6	11.6	6.7	6.7	14.2	10.7	6.6	6.6	26.8	26.6	23.3	25.3	7.5	7.6	7.2	7	10.7	17.2	7.5	8.1	8.8	6.9	6.9	14.2	14	11.5	6.6	12.7	6.8	23.2	7.4	27.1	14.3	32.5	11.5	6.5	7.4	27	6.8	7.4	11	9.3	8	8.2	13.2	36.2	11.7	25.6
AtBBX2	13.6	11.6	12	7.4	6.5	14.1	11	7	7.5	27.8	28.4	24.6	25.6	9	7.8	7.7	7.7	10.6	18.4	8	7.7	9.2	7.6	7.2	13.6	13.6	11.9	7.4	12.3	6.8	25.9	8	27.7	14.2	32.4	12.3	6.7	7.8	28.6	7.2	8.1	11.3	10	7.6	8.6	13	36	12.2	25.9
AtBBX3	13.2	12.1	12.3	7.8	7.9	13	10.5	7.1	7	29.5	29.7	23.7	27.6	7.7	8.2	8.4	7.8	11.4	18.9	8.3	7.7	9.4	7.7	7.6	13.8	13.4	12	7.8	12.2	7.7	24.2	8.5	29.7	13.1	32.7	11.8	6.7	8	30	7.3	8.2	11.9	10.4	7.6	8	12.6	39.7	12.1	28.5
AtBBX4	14.3	11.8	13.4	7.9	8	12.6	11.2	9.2	7.9	34.6	36.2	27.4	28.5	8.8	7.6	7.4	9.4	10.8	22.9	8.7	7.7	9.4	7.4	8.8	13.1	14.1	11.8	7.8	12.7	8.2	26.7	7.2	34.5	12.3	25.4	12.4	9.1	8	36.1	9.9	8.6	11.3	9.1	8	8.1	12.3	26.4	13.1	28.1
AtBBX5	14	11.6	12.5	7.7	7.8	12.7	12.6	8.1	7.6	32.4	32	27.3	27.9	8.7	7.6	7.3	8.6	10.8	18.4	9.1	7.9	9	8.8	7.9	13	13.7	12	7.5	12.4	8.1	27.7	7.4	32.2	12.5	24.8	12.3	7.8	7.9	32.1	9	8.7	11.9	9.4	8.2	8	12.3	29.5	12.1	27.7
AtBBX6	14.1	11.8	12.3	9.3	9.2	13.5	10.5	8.3	8.3	35.1	37.2	32.1	30.8	10.9	11	9.5	8.8	10.9	21.8	9.3	9.1	10.6	9.8	7.3	13.8	13.9	11.5	9	12	9.3	30.7	9.3	34.8	13.3	24.7	11	7.3	11.8	37.3	8.4	8.5	11.5	11.3	9.4	10.1	13.6	28.2	11.9	30.7
AtBBX7	11.2	16.9	17.6	6.8	5.8	10.5	37.8	7.3	7.9	12	12.7	11.4	11.2	7.8	6.5	5.9	8.7	17.1	12	8.5	6	7.3	6.9	30.6	10.2	11.3	17.2	7	17.5	5.9	10.9	6	11.9	10.6	10.8	45.9	6.5	6.7	13	8.1	8.7	17.4	7.6	5.7	6.4	10.6	11.6	47.6	10.9
AtBBX8	11	15.7	18.3	6.6	5.7	11.4	37.7	7.8	7.6	11.6	11.5	10.6	10.9	8	6.1	5.5	8.5	17.5	11.9	8.8	6	7.3	7.8	30.1	10.8	10.9	15.6	6.8	18.6	5.7	10	6.1	11.6	11.3	10.2	46.1	6.8	6.3	11.6	8.7	9.3	17.9	8.2	5.8	6.4	11.2	11.1	46.6	10.4
AtBBX9	11.5	15.8	17.5	7.1	6.3	10.1	25.4	8.5	7.8	11.6	11	10.3	11.4	10.2	6.8	6.9	9.1	15.6	12.6	8.4	6.8	9.3	7.8	19.3	9.8	10.9	16.5	7.1	18	6.3	10	6.7	11.5	10.3	10.8	30.9	8.7	6.7	11.1	8	8	15.7	9.5	6.7	6.2	9.8	10	30	11.3
AtBBX10	12	14.9	16.7	7	6.2	10.6	26.4	7.6	8.3	11.1	11.2	11	12.1	8	7.4	7.2	9.3	15.8	12.1	9.3	6.4	8	6.5	17.1	10.4	11.6	15.1	7.1	16.9	6.3	11.2	7.3	11.3	10.6	11.4	32.1	7.6	7.3	11.3	8.2	9.5	15.8	8.3	6.4	6.2	10.3	11.2	29.2	11.8
AtBBX11	10.6	25.7	26.4	8.6	6.5	10.5	16.6	9.1	9	12.1	11.8	12.2	12	7.6	7.8	7.6	11.1	18.4	11.5	10	7.4	8.7	8	14.8	10.7	10.9	25.3	8.5	26.8	6.6	12.1	7.9	12	11	10.3	19.7	9.5	8.4	11.5	9.5	10.1	18.4	9.2	7.3	7	11	11.4	20.2	12.2
AtBBX12	11.2	18	19.7	8.3	6.4	12	17.5	7.1	7.3	11.6	11.3	12.3	11.8	8.1	6.8	7.4	9.1	21.8	11.3	7	6.4	7.6	6.6	13.5	10.6	11.1	17.9	7.8	19.6	6.6	12.2	7.5	11.7	11.6	10.9	20.8	7	6.4	11.1	7.6	7	22.7	8.4	6.1	7.1	10.8	12	21.1	12
AtBBX13	11	18.6	18.6	8.8	7	12.5	19.2	7.9	8.2	10.6	9.9	11	11.3	5.9	7.2	6.9	9.7	22.8	11.4	7	7.2	7.5	8.4	14.3	11.3	10.9	18.7	8.6	18.8	7.3	11.1	7.1	10.7	12.5	10.7	22.8	8.5	6.9	9.9	9.1	7.1	23.6	9.2	6.9	6.4	11.7	11.1	21.7	11.4
AtBBX14	26.6	10.7	13	6.4	7.2	31.8	9.8	7.6	7.6	12.8	13.7	13.9	13.2	8.4	7.3	5.9	8.1	11.1	14.8	8.8	6.8	8.1	7.9	8.3	32.9	26.5	10.8	6.6	12.7	7.4	13.3	5.8	12.7	31.4	11	11.3	7.8	7.2	13.6	7.8	9.5	11.4	7.8	6.9	7.6	32.8	12.5	12.2	12.8
AtBBX15	28.6	11.3	11.6	7	7.1	32	9.9	7.7	6.8	12.9	14.2	14	13.3	7.7	6.3	5.6	7.4	9.9	14.5	8.4	6.7	8.4	7.4	8.1	36.4	28.9	11.4	7.2	11.7	7.5	13.3	5.6	13	32	11.4	11.4	7.9	6	14.2	7.3	8.4	10.2	7.8	6.7	8.3	35.1	13.3	12.2	13.1
AtBBX16	25.6	12	12.1	6.4	7.6	26.6	12.6	8.3	9.8	13.7	14.6	13.9	13.4	8.2	8.1	7.1	10.9	10.2	15.1	9.9	8.3	10.4	8	9.4	26.6	25.3	12.4	6.6	12	7.7	14.5	7	13.6	26.5	12.5	14.1	8.5	8.5	14.8	10.4	9.9	10.9	10.5	8	7.5	26.4	15.3	14.1	14
AtBBX17	20.6	10.4	12.3	6.6	6.8	20	9.1	5.7	5.7	12.7	13.2	11.4	11.2	8.7	5.3	5.8	7.2	9.8	13.5	8.4	6.1	7	6.7	5.7	20.3	20	10.6	6.5	12.4	6.5	11.1	5.2	13.1	19.2	10.9	10.1	5.5	5.2	13.4	6.9	8.3	10.1	7.2	6	6.7	20.6	11.7	10	11.4
AtBBX18	6.4	7.9	6.5	51.4	14.8	6.3	7.2	17.8	16.2	8.7	8.5	8.1	7.5	11.1	20	19.6	21.3	7.3	9.3	9.5	15.4	24.1	15.2	9.8	6.7	6.5	7.4	50.9	6.4	15	7.4	18.3	8.5	6.3	7.7	8.6	17.1	18.9	8.7	19.5	9.7	7.5	22.1	15	13.5	6.2	7.6	9.4	7.6
AtBBX19	6.2	7.4	5.5	45.2	13.2	5.3	5.8	14.8	13.9	7.8	6.9	7	6.7	8.6	17.1	17.2	16.6	6.4	7.8	9.1	13	18.9	13.1	7.4	5.8	6.2	6.9	44.7	5.5	13.2	6.4	16.6	7.7	5.4	6.8	6.7	14	16.9	7.1	16.1	9	6.6	17.8	12.8	12.5	5.4	7.4	7.4	6.3
AtBBX20	7	7.8	7	17.6	17.8	7.5	5.7	31.4	29	7.4	7.3	8.3	7.1	10.7	20.5	20.1	35.1	6.7	9.3	9.2	18.4	23.6	26.1	8.3	7.8	7	7.7	17.2	7.4	18.4	7.3	20.4	7.1	7.4	7.4	7.1	30.8	21	7.5	32.8	9.5	6.8	23	18.6	17.8	7.3	9	7.7	7.5
AtBBX21	7.6	7.5	6.6	15.4	14.9	6.2	5.4	29.3	25.9	7	6.7	6.6	6.3	7.4	15	16.9	27	6.8	9.7	8.6	15.6	17.8	23.1	6.9	6.1	7.6	7.4	15.4	6.4	15	6	16.8	6.7	6.2	7.4	6.4	29.3	15.1	6.7	28.3	8.6	6.5	17.5	15.1	13.9	5.7	7.6	7	6.7
AtBBX22	7.1	6.1	7.3	15.3	30.2	6.9	4.9	18.2	17.4	9.4	7.8	8.6	8.4	8.5	20.8	20.8	19.8	8.8	9.3	8.8	31.2	22.8	16.9	6.9	7.2	7.1	6.1	15.5	7.3	30.9	8.4	20.1	9.1	6.8	9	6	18.3	20.4	8	19	9.1	8.9	22.3	31.9	36.9	7.1	8.5	6.5	8.7
AtBBX23	6.6	7.2	7.2	19.4	18.1	6.3	5.9	20.5	19.7	9.4	8.1	8.6	7.7	8.2	22	21.3	24.2	5.9	8.5	10	19.5	27.5	18.5	9.2	6.9	6.6	7.1	18.6	7.4	18.4	7.8	19.5	9.2	6.1	8.7	7.4	20.3	20	8.3	21.8	10.5	6.2	26.2	19.8	25.6	6.6	8.7	7.2	8.1
AtBBX24	6.3	6.8	6.1	19.9	20.1	6.1	5.3	18.6	17.9	10	9.2	8.2	7.9	7	41.2	44.7	21	6.8	8.8	8.2	22.4	23.4	19.7	7.7	6	6.3	6.5	19.7	6.3	20.2	7.8	47.7	9.9	5.8	8	6.7	20.2	45	9.5	20.3	8.4	6.7	21.9	22.1	19.9	6	8.8	7	8.1
AtBBX25	6.7	7.2	7	21.1	19.9	6.9	5.5	19.9	17.4	9.4	8.9	7.5	7.6	7.4	40.4	44.5	20.3	7.4	9.1	8.9	20.7	26.1	19.2	7.5	7	6.7	7.2	20.3	6.9	20.6	7.2	45.6	9.3	6.6	8.3	6.6	20	42.4	9.1	19.6	9	7.3	24.4	20.5	20.2	6.8	8.6	6.5	7.3
AtBBX26	6.8	7.1	7.3	7.8	6.9	5.6	6.3	7	7.6	6.7	7.1	7.2	6.6	6.7	8	7	9	6	8.1	7.1	6.7	7.7	8.4	6.8	4.9	7	7	7.7	7.5	7	6.6	7.2	6.7	5.3	7.4	7.9	7.2	7.8	7	8.8	7.3	6.2	9.8	6.6	7.1	5.2	7.1	7.3	6.3
AtBBX27	8.5	11.5	10.9	10	9.3	9	11.4	13.1	11.2	9.7	9.8	9.1	8.4	9.2	10.2	9.4	12.7	8.2	9.7	11.8	9.5	11.8	11.4	14.1	9	8.5	11	9.3	11.2	9.7	8.5	10.4	9.7	8.9	8.9	13.5	12.3	10.9	9.8	11.9	11.7	8.9	11.6	9	9.5	8.7	9.3	14	8.6
AtBBX28	6.5	7.5	6.8	9.2	7.7	6.4	8	10.4	9	7.1	7.1	7.6	5.9	16	9.1	8.7	10.7	7.3	8.9	29.4	8.2	9.4	10.1	10.6	6.9	6.7	7.4	9.1	6.8	7.7	6.9	9	7	6.7	6.4	9.7	9.4	9.4	7	10.3	28.9	7.4	8.7	8	7.7	7.1	8.1	9.1	5.9
AtBBX29	7.7	6.3	6.6	8.1	7.2	6.6	8.1	10.3	7.8	8.9	8.8	7.7	7.5	13	8.4	8.6	9.2	6.4	10.1	30.2	8.6	9.8	7.2	10.3	6.6	7.9	6.8	7.9	7	7.3	7.2	8.6	8.8	6.5	7	10.2	8.5	8.8	8.3	9	29.3	6.7	9.4	8.4	7.5	6.9	7.9	9.3	7.7
AtBBX30	6.5	6.2	5.8	9.3	7.1	5.8	5.2	8.5	8.4	8.3	8.7	7.4	7.9	14.2	8.1	8.3	10.4	5.6	8.1	11.9	6.8	10.1	7.6	7.8	6	6.6	6.1	9	5.8	7.2	7	7.9	8.2	5.8	5.4	5.7	8.2	8.1	8.6	9.6	11.4	5.7	9.4	6.9	6.3	5.7	6.8	5.9	8.1
AtBBX31	6.1	5.9	6.7	10.4	7.3	5.6	4.8	8.7	8.9	7.7	8.1	7.4	6.8	15.8	7.4	7.9	11	6	9	11.9	7.1	10	8.2	6.6	5.7	6.1	5.9	10.1	6.4	7.4	6.8	7.9	7.6	5.6	4.9	5.5	8.5	7.4	8	10.2	11.1	6.1	8.9	7.2	6.3	5.5	6	5.2	7.1
AtBBX32	6.9	7.5	6.9	8.5	7.8	7.5	6.3	7.5	7.6	8.8	9.3	8.4	7.3	26.8	7.9	7.6	8.9	7.1	9.1	13.4	7.6	11.4	6.7	9.9	7.2	6.7	7.7	9.1	6.9	7.9	8.6	7.3	8.7	7.2	7	7.9	7.1	8	9.5	7.7	13.2	7.4	11.7	7.4	7.5	6.9	7.9	7.8	7.2
[truncated: 99 more columns]
