# Supplementary material for: Characterization and expression profiles of the B-box gene family during plant growth and under low-nitrogen stress in Saccharum
Source: BMC Genomics. 2023 Feb 17;24:79. doi: 10.1186/s12864-023-09185-9 (PMC9936747; doi:10.1186/s12864-023-09185-9)
Supplement: Supplementary file 3 — Additional file 3: Supplementary Table 2. The BBX gene alleles in Saccharum spontaneum. [file 12864_2023_9185_MOESM3_ESM.xlsx]

## Sheet: Sheet1
Supplementary Table 2 The BBX gene alleles in Saccharum spontaneum.
				Allele A		Allele B		Allele C		Allele D
Gene name	Representive Gene model	Chr	Sorghum homologs ID	Gene ID	Chromosome position	Gene ID	Chromosome position	Gene ID	Chromosome position	Gene ID	Chromosome position
SsBBX1	Sspon.01G0026670	1	Sobic.001G118100	Sspon.01G0026670-1A|Sspon.01G0026670-1P	Chr1A:94611434-94612808|Chr1A:94444508-94445150	Sspon.01G0026670-2B	Chr1B:100686199-100693963	Sspon.01G0026670-3C	Chr1C:93383412-93385293	Sspon.01G0026670-4D	Chr1D:89664780-89666163
SsBBX2	Sspon.01G0039310	1	Sobic.001G372700			Sspon.01G0039310-1B	Chr1B:33581501-33584680	Sspon.01G0039310-2C	Chr1C:27596621-27599397	Sspon.01G0039310-3D	Chr1D:30077451-30079980
SsBBX3	Sspon.02G0000150	2	Sobic.002G408500	Sspon.02G0000150-1A|Sspon.02G0000150-1P	Chr2A:774885-776860|Chr2A:4898265-4900296	Sspon.02G0000150-2B	Chr2B:8326662-8328691
SsBBX4	Sspon.02G0036490	2	Sobic.002G273300			Sspon.02G0036490-1B	Chr2B:25146333-25149568			Sspon.02G0036490-2D|Sspon.02G0036490-1T	Chr2D:21328931-21331630|Chr2D:21340476-21344144
SsBBX5	Sspon.03G0036880	3	Sobic.003G026700			Sspon.03G0036880-1B	Chr3B:95152320-95154072	Sspon.03G0036880-2C	Chr3C:90042855-90044358	Sspon.03G0036880-3D|Sspon.03G0036880-1P	Chr3D:472727-474861|Chr3D:56635608-56637300
SsBBX6	Sspon.04G0004240	4	Sobic.004G249500	Sspon.04G0004240-1A	Chr4A:12841925-12852921			Sspon.04G0004240-2C	Chr4C:12979201-12980786	Sspon.04G0004240-3D	Chr4D:13438165-13493740
SsBBX7	Sspon.04G0004590	4	Sobic.004G256200	Sspon.04G0004590-1A	Chr4A:13614596-13626031	Sspon.04G0004590-2B	Chr4B:8998594-9003868	Sspon.04G0004590-3C	Chr4C:13551111-13555636
SsBBX8	Sspon.04G0007300	4	Sobic.004G301000	Sspon.04G0007300-1A|Sspon.04G0007300-1P	Chr4A:20815300-20817218|Chr5A:19898522-19899964	Sspon.04G0007300-2B|Sspon.04G0007300-2P	Chr4B:17476931-17479417|Chr5B:13561395-13562843	Sspon.04G0007300-3C|Sspon.04G0007300-3P|Sspon.04G0007300-4P|Sspon.04G0007300-5P	Chr4C:20462802-20464567|Chr5C:27210221-27211661|Chr5C:11282785-11284659|Chr5C:27178163-27180037	Sspon.04G0007300-4D|Sspon.04G0007300-6P	Chr4D:47730559-47732262|Chr4D:21724824-21725535
SsBBX9	Sspon.04G0007300	5	Sobic.004G301000	Sspon.04G0007300-1A|Sspon.04G0007300-1P	Chr4A:20815300-20817218|Chr5A:19898522-19899964	Sspon.04G0007300-2B|Sspon.04G0007300-2P	Chr4B:17476931-17479417|Chr5B:13561395-13562843	Sspon.04G0007300-3C|Sspon.04G0007300-3P|Sspon.04G0007300-4P|Sspon.04G0007300-5P	Chr4C:20462802-20464567|Chr5C:27210221-27211661|Chr5C:11282785-11284659|Chr5C:27178163-27180037	Sspon.04G0007300-4D|Sspon.04G0007300-6P	Chr4D:47730559-47732262|Chr4D:21724824-21725535
SsBBX10	Sspon.04G0008520	4	Sobic.004G211200	Sspon.04G0008520-1A|Sspon.04G0008520-1P	Chr4A:24799060-24800173|Chr5A:24461913-24462983	Sspon.04G0008520-2B	Chr5B:18085005-18086321	Sspon.04G0008520-3C|Sspon.04G0008520-2P	Chr4C:25288920-25290729|Chr5C:15874558-15876006	Sspon.04G0008520-4D|Sspon.04G0008520-3P	Chr4D:25541887-25543006|Chr5D:25994607-25995695
SsBBX11	Sspon.04G0008520	5	Sobic.006G135100	Sspon.04G0008520-1A|Sspon.04G0008520-1P	Chr4A:24799060-24800173|Chr5A:24461913-24462983	Sspon.04G0008520-2B	Chr5B:18085005-18086321	Sspon.04G0008520-3C|Sspon.04G0008520-2P	Chr4C:25288920-25290729|Chr5C:15874558-15876006	Sspon.04G0008520-4D|Sspon.04G0008520-3P	Chr4D:25541887-25543006|Chr5D:25994607-25995695
SsBBX12	Sspon.04G0017060	4	Sobic.004G063200	Sspon.04G0017060-1A|Sspon.04G0017060-1P	Chr4A:62106078-62107729|Chr8A:13134001-13135744	Sspon.04G0017060-2B|Sspon.04G0017060-2P	Chr4B:65985183-65986740|Chr8B:11131317-11133142	Sspon.04G0017060-3C|Sspon.04G0017060-3P	Chr4C:68312241-68313955|Chr8C:13992265-13994055	Sspon.04G0017060-4D	Chr4D:71013249-71015132
SsBBX13	Sspon.04G0017060	8	Sobic.010G214000	Sspon.04G0017060-1A|Sspon.04G0017060-1P	Chr4A:62106078-62107729|Chr8A:13134001-13135744	Sspon.04G0017060-2B|Sspon.04G0017060-2P	Chr4B:65985183-65986740|Chr8B:11131317-11133142	Sspon.04G0017060-3C|Sspon.04G0017060-3P	Chr4C:68312241-68313955|Chr8C:13992265-13994055	Sspon.04G0017060-4D	Chr4D:71013249-71015132
SsBBX14	Sspon.04G0028530	4	Sobic.004G060832			Sspon.04G0028530-1B	Chr4B:66364219-66364956	Sspon.04G0028530-2C	Chr4C:68546405-68547133	Sspon.04G0028530-3D	Chr4D:71227199-71227921
SsBBX15	Sspon.05G0007690	5	Sobic.006G131800	Sspon.05G0007690-1A	Chr5A:23980354-23988151			Sspon.05G0007690-2C|Sspon.05G0007690-1P	Chr5C:16076838-16077766|Chr4C:25846098-25847079	Sspon.05G0007690-3D	Chr5D:26379229-26380155
SsBBX16	Sspon.05G0007690	4	Sobic.004G208400	Sspon.05G0007690-1A	Chr5A:23980354-23988151			Sspon.05G0007690-2C|Sspon.05G0007690-1P	Chr5C:16076838-16077766|Chr4C:25846098-25847079	Sspon.05G0007690-3D	Chr5D:26379229-26380155
SsBBX17	Sspon.05G0024260	5	Sobic.006G163100			Sspon.05G0024260-1B	Chr5B:13623040-13624426	Sspon.05G0024260-2C	Chr5C:27241247-27242956	Sspon.05G0024260-3D	Chr5D:21246750-21248462
SsBBX18	Sspon.06G0002910	6	Sobic.007G189800	Sspon.06G0002910-1A	Chr6A:8978587-8982781	Sspon.06G0002910-2B	Chr6B:7490939-7494862	Sspon.06G0002910-3C	Chr6C:7703664-7707898	Sspon.06G0002910-4D	Chr6D:6955063-6957216
SsBBX19	Sspon.06G0008250	6	Sobic.007G092000	Sspon.06G0008250-1A	Chr6A:43335840-43336733	Sspon.06G0008250-2B	Chr6B:33991767-33992660	Sspon.06G0008250-3C	Chr6C:37190963-37191859	Sspon.06G0008250-4D	Chr6D:31859765-31860658
SsBBX20	Sspon.06G0023380	6	Sobic.007G062100			Sspon.06G0023380-1B	Chr6B:43399375-43401640	Sspon.06G0023380-2C|Sspon.06G0023380-1P	Chr6C:44758445-44760762|Chr6C:44980534-44982451	Sspon.06G0023380-3D|Sspon.06G0023380-1T	Chr6D:43435590-43437907|Chr6D:43485382-43487713
SsBBX21	Sspon.07G0011100	7	Sobic.009G075600	Sspon.07G0011100-1A	Chr7A:37448387-37450405	Sspon.07G0011100-2B	Chr7B:43249156-43251045			Sspon.07G0011100-3D	Chr7D:35067669-35068863
SsBBX22	Sspon.07G0020490	7	Sobic.008G073400	Sspon.07G0020490-1A	Chr7A:76375407-76377078	Sspon.07G0020490-2B	Chr7B:79806433-79808129	Sspon.07G0020490-3C	Chr7C:70583573-70585460	Sspon.07G0020490-4D	Chr7D:67476450-67478961
SsBBX23	Sspon.08G0001580	8	Sobic.010G262200	Sspon.08G0001580-1A	Chr8A:5067045-5068713					Sspon.08G0001580-2D	Chr8D:2713473-2714560
SsBBX24	Sspon.08G0009590	8	Sobic.010G123500	Sspon.08G0009590-1A	Chr8A:42253582-42255688			Sspon.08G0009590-2C	Chr8C:41256764-41260743
SsBBX25	Sspon.08G0021500	8	Sobic.010G108500			Sspon.08G0021500-1B|Sspon.08G0021500-1T	Chr8B:40129709-40130940|Chr8B:40202115-40203640	Sspon.08G0021500-2C	Chr8C:43565935-43567454	Sspon.08G0021500-3D	Chr8D:41502539-41504749
