# Supplementary material for: Characterization and expression profiles of the B-box gene family during plant growth and under low-nitrogen stress in Saccharum
Source: BMC Genomics. 2023 Feb 17;24:79. doi: 10.1186/s12864-023-09185-9 (PMC9936747; doi:10.1186/s12864-023-09185-9)
Supplement: Supplementary file 4 — Additional file 4: Table S3. Information about orthologous genes among S. spontaneum, maize, rice and sorghum. [file 12864_2023_9185_MOESM4_ESM.xlsx]

## Sheet: Sheet1
Table S3. Information about orthologous genes among S. spontaneum, maize, rice and sorghum
Link 1 gene name	Link 1 gene ID	Link 2 gene name	Link 2 gene ID	E-value
OsBBX1	LOC_Os01g10580.1	SbBBX5	Sobic.003G026700.1	5e-111
OsBBX1	LOC_Os01g10580.1	SbBBX19	Sobic.009G075600.1	3e-80
OsBBX30	LOC_Os12g10660.1	SbBBX18	Sobic.008G073400.1	2e-40
OsBBX3	LOC_Os02g08150.1	SbBBX6	Sobic.004G063200.1	1e-105
OsBBX5	LOC_Os02g39710.1	SbBBX8	Sobic.004G211200.1	3e-93
OsBBX6	LOC_Os02g43170.1	SbBBX12	Sobic.004G301000.1	7e-77
OsBBX7	LOC_Os02g49230.2	SbBBX11	Sobic.004G256200.1	3e-157
OsBBX8	LOC_Os02g49880.1	SbBBX9	Sobic.004G249500.1	1e-125
OsBBX4	LOC_Os02g39360.1	SbBBX7	Sobic.004G208400.1	4e-108
OsBBX5	LOC_Os02g39710.1	SbBBX14	Sobic.006G135100.1	2e-84
OsBBX6	LOC_Os02g43170.1	SbBBX15	Sobic.006G163100.2	8e-68
OsBBX7	LOC_Os02g49230.2	SbBBX23	Sobic.010G123500.1	2e-149
OsBBX8	LOC_Os02g49880.1	SbBBX21	Sobic.010G108500.1	8e-113
OsBBX3	LOC_Os02g08150.1	SbBBX24	Sobic.010G214000.1	1e-79
OsBBX10	LOC_Os03g50310.1	SbBBX1	Sobic.001G118100.1	3e-139
OsBBX9	LOC_Os03g22770.1	SbBBX2	Sobic.001G372700.1	6e-137
OsBBX9	LOC_Os03g22770.1	SbBBX4	Sobic.002G408500.1	2e-72
OsBBX11	LOC_Os04g41560.2	SbBBX7	Sobic.004G208400.1	9e-90
OsBBX12	LOC_Os04g42020.1	SbBBX8	Sobic.004G211200.1	7e-77
OsBBX13	LOC_Os04g45690.1	SbBBX12	Sobic.004G301000.1	7e-72
OsBBX11	LOC_Os04g41560.2	SbBBX13	Sobic.006G131800.1	7e-104
OsBBX12	LOC_Os04g42020.1	SbBBX14	Sobic.006G135100.1	6e-116
OsBBX13	LOC_Os04g45690.1	SbBBX15	Sobic.006G163100.2	1e-84
OsBBX14	LOC_Os05g11510.1	SbBBX5	Sobic.003G026700.1	1e-79
OsBBX14	LOC_Os05g11510.1	SbBBX19	Sobic.009G075600.1	1e-95
OsBBX17	LOC_Os06g15330.1	SbBBX9	Sobic.004G249500.1	3e-102
OsBBX18	LOC_Os06g16370.1	SbBBX10	Sobic.004G252300.1	1e-66
OsBBX19	LOC_Os06g19444.1	SbBBX11	Sobic.004G256200.1	8e-150
OsBBX20	LOC_Os06g44450.1	SbBBX6	Sobic.004G063200.1	3e-80
OsBBX20	LOC_Os06g44450.1	SbBBX24	Sobic.010G214000.1	2e-112
OsBBX22	LOC_Os06g49880.1	SbBBX25	Sobic.010G262200.1	6e-83
OsBBX16	LOC_Os06g05890.1	SbBBX20	Sobic.010G041700.1	7e-144
OsBBX17	LOC_Os06g15330.1	SbBBX21	Sobic.010G108500.1	2e-136
OsBBX18	LOC_Os06g16370.1	SbBBX22	Sobic.010G115800.1	8e-107
OsBBX19	LOC_Os06g19444.1	SbBBX23	Sobic.010G123500.1	1e-176
OsBBX23	LOC_Os07g47140.1	SbBBX2	Sobic.001G372700.1	2e-91
OsBBX23	LOC_Os07g47140.1	SbBBX4	Sobic.002G408500.1	5e-100
OsBBX24	LOC_Os08g08120.1	SbBBX16	Sobic.007G062100.1	1e-57
OsBBX26	LOC_Os08g42440.1	SbBBX17	Sobic.007G189800.1	1e-169
OsBBX29	LOC_Os09g35880.1	SbBBX3	Sobic.002G273300.1	4e-93
OsBBX28	LOC_Os09g33550.1	SbBBX17	Sobic.007G189800.1	4e-120
OsBBX1	LOC_Os01g10580.1	ZmBBX8	Zm00001d039437	3e-103
OsBBX1	LOC_Os01g10580.1	ZmBBX26	Zm00001d037735	1e-83
OsBBX5	LOC_Os02g39710.1	ZmBBX35	Zm00001d025770	5e-80
OsBBX6	LOC_Os02g43170.1	ZmBBX36	Zm00001d025957	8e-65
OsBBX6	LOC_Os02g43170.1	ZmBBX4	Zm00001d002806	9e-68
OsBBX5	LOC_Os02g39710.1	ZmBBX5	Zm00001d003162	6e-77
OsBBX5	LOC_Os02g39710.1	ZmBBX11	Zm00001d051047	1e-80
OsBBX6	LOC_Os02g43170.1	ZmBBX12	Zm00001d051309	2e-70
OsBBX7	LOC_Os02g49230.2	ZmBBX14	Zm00001d051684	5e-150
OsBBX5	LOC_Os02g39710.1	ZmBBX18	Zm00001d017176	6e-90
OsBBX6	LOC_Os02g43170.1	ZmBBX19	Zm00001d017412	2e-48
OsBBX7	LOC_Os02g49230.2	ZmBBX20	Zm00001d017885	6e-126
OsBBX8	LOC_Os02g49880.1	ZmBBX21	Zm00001d017939	1e-127
OsBBX2	LOC_Os02g07930.1	ZmBBX17	Zm00001d015434	5e-48
OsBBX2	LOC_Os02g07930.1	ZmBBX24	Zm00001d036676	7e-30
OsBBX8	LOC_Os02g49880.1	ZmBBX25	Zm00001d037327	1e-109
OsBBX3	LOC_Os02g08150.1	ZmBBX32	Zm00001d046925	2e-77
OsBBX7	LOC_Os02g49230.2	ZmBBX31	Zm00001d045804	6e-140
OsBBX8	LOC_Os02g49880.1	ZmBBX29	Zm00001d045661	2e-109
OsBBX10	LOC_Os03g50310.1	ZmBBX3	Zm00001d033719	3e-123
OsBBX9	LOC_Os03g22770.1	ZmBBX1	Zm00001d029149	1e-127
OsBBX9	LOC_Os03g22770.1	ZmBBX7	Zm00001d007107	8e-71
OsBBX10	LOC_Os03g50310.1	ZmBBX15	Zm00001d013443	1e-123
OsBBX12	LOC_Os04g42020.1	ZmBBX35	Zm00001d025770	2e-110
OsBBX13	LOC_Os04g45690.1	ZmBBX36	Zm00001d025957	6e-86
OsBBX12	LOC_Os04g42020.1	ZmBBX5	Zm00001d003162	3e-109
OsBBX13	LOC_Os04g45690.1	ZmBBX4	Zm00001d002806	3e-93
OsBBX11	LOC_Os04g41560.2	ZmBBX10	Zm00001d051018	4e-85
OsBBX12	LOC_Os04g42020.1	ZmBBX11	Zm00001d051047	2e-63
OsBBX13	LOC_Os04g45690.1	ZmBBX12	Zm00001d051309	6e-66
OsBBX12	LOC_Os04g42020.1	ZmBBX18	Zm00001d017176	6e-77
OsBBX13	LOC_Os04g45690.1	ZmBBX19	Zm00001d017412	9e-47
OsBBX14	LOC_Os05g11510.1	ZmBBX8	Zm00001d039437	3e-76
OsBBX14	LOC_Os05g11510.1	ZmBBX26	Zm00001d037735	9e-99
OsBBX22	LOC_Os06g49880.1	ZmBBX16	Zm00001d014765	4e-69
OsBBX21	LOC_Os06g45040.1	ZmBBX17	Zm00001d015434	3e-36
OsBBX17	LOC_Os06g15330.1	ZmBBX21	Zm00001d017939	3e-105
OsBBX19	LOC_Os06g19444.1	ZmBBX20	Zm00001d017885	1e-116
OsBBX16	LOC_Os06g05890.1	ZmBBX22	Zm00001d036214	3e-136
OsBBX21	LOC_Os06g45040.1	ZmBBX24	Zm00001d036676	4e-35
OsBBX22	LOC_Os06g49880.1	ZmBBX23	Zm00001d036418	7e-72
OsBBX17	LOC_Os06g15330.1	ZmBBX25	Zm00001d037327	7e-132
OsBBX19	LOC_Os06g19444.1	ZmBBX31	Zm00001d045804	4e-168
OsBBX17	LOC_Os06g15330.1	ZmBBX29	Zm00001d045661	4e-134
OsBBX18	LOC_Os06g16370.1	ZmBBX30	Zm00001d045735	7e-104
OsBBX16	LOC_Os06g05890.1	ZmBBX28	Zm00001d045323	2e-130
OsBBX20	LOC_Os06g44450.1	ZmBBX32	Zm00001d046925	4e-102
OsBBX23	LOC_Os07g47140.1	ZmBBX1	Zm00001d029149	2e-89
OsBBX23	LOC_Os07g47140.1	ZmBBX7	Zm00001d007107	6e-92
OsBBX26	LOC_Os08g42440.1	ZmBBX2	Zm00001d031662	2e-160
OsBBX24	LOC_Os08g08120.1	ZmBBX34	Zm00001d024213	5e-50
OsBBX25	LOC_Os08g15050.1	ZmBBX33	Zm00001d024200	6e-36
OsBBX28	LOC_Os09g33550.1	ZmBBX2	Zm00001d031662	1e-105
OsBBX29	LOC_Os09g35880.1	ZmBBX6	Zm00001d006198	2e-62
OsBBX1	LOC_Os01g10580.1	OsBBX14	LOC_Os05g11510.1	2e-73
OsBBX5	LOC_Os02g39710.1	OsBBX12	LOC_Os04g42020.1	2e-81
OsBBX6	LOC_Os02g43170.1	OsBBX13	LOC_Os04g45690.1	7e-71
OsBBX2	LOC_Os02g07930.1	OsBBX21	LOC_Os06g45040.1	1e-34
OsBBX3	LOC_Os02g08150.1	OsBBX20	LOC_Os06g44450.1	5e-85
OsBBX8	LOC_Os02g49880.1	OsBBX17	LOC_Os06g15330.1	7e-116
OsBBX7	LOC_Os02g49230.2	OsBBX19	LOC_Os06g19444.1	3e-150
OsBBX9	LOC_Os03g22770.1	OsBBX23	LOC_Os07g47140.1	1e-83
OsBBX26	LOC_Os08g42440.1	OsBBX28	LOC_Os09g33550.1	6e-123
SbBBX1	Sobic.001G118100.1	ZmBBX3	Zm00001d033719	1e-172
SbBBX2	Sobic.001G372700.1	ZmBBX1	Zm00001d029149	3e-194
SbBBX2	Sobic.001G372700.1	ZmBBX7	Zm00001d007107	2e-80
SbBBX1	Sobic.001G118100.1	ZmBBX15	Zm00001d013443	1e-173
SbBBX4	Sobic.002G408500.1	ZmBBX1	Zm00001d029149	4e-81
SbBBX3	Sobic.002G273300.1	ZmBBX6	Zm00001d006198	2e-70
SbBBX4	Sobic.002G408500.1	ZmBBX7	Zm00001d007107	9e-150
SbBBX3	Sobic.002G273300.1	ZmBBX27	Zm00001d021278	1e-107
SbBBX5	Sobic.003G026700.1	ZmBBX8	Zm00001d039437	2e-154
SbBBX5	Sobic.003G026700.1	ZmBBX26	Zm00001d037735	4e-84
SbBBX8	Sobic.004G211200.1	ZmBBX35	Zm00001d025770	3e-80
SbBBX12	Sobic.004G301000.1	ZmBBX36	Zm00001d025957	3e-58
SbBBX12	Sobic.004G301000.1	ZmBBX4	Zm00001d002806	9e-64
SbBBX8	Sobic.004G211200.1	ZmBBX5	Zm00001d003162	4e-79
SbBBX7	Sobic.004G208400.1	ZmBBX10	Zm00001d051018	1e-122
SbBBX8	Sobic.004G211200.1	ZmBBX11	Zm00001d051047	4e-105
SbBBX11	Sobic.004G256200.1	ZmBBX14	Zm00001d051684	1e-186
SbBBX12	Sobic.004G301000.1	ZmBBX12	Zm00001d051309	1e-87
SbBBX8	Sobic.004G211200.1	ZmBBX18	Zm00001d017176	4e-127
SbBBX9	Sobic.004G249500.1	ZmBBX21	Zm00001d017939	6e-188
SbBBX11	Sobic.004G256200.1	ZmBBX20	Zm00001d017885	6e-164
SbBBX12	Sobic.004G301000.1	ZmBBX19	Zm00001d017412	4e-50
SbBBX9	Sobic.004G249500.1	ZmBBX25	Zm00001d037327	4e-101
SbBBX9	Sobic.004G249500.1	ZmBBX29	Zm00001d045661	8e-97
SbBBX10	Sobic.004G252300.1	ZmBBX30	Zm00001d045735	4e-51
SbBBX11	Sobic.004G256200.1	ZmBBX31	Zm00001d045804	2e-138
SbBBX6	Sobic.004G063200.1	ZmBBX32	Zm00001d046925	8e-71
SbBBX14	Sobic.006G135100.1	ZmBBX35	Zm00001d025770	4e-139
SbBBX15	Sobic.006G163100.2	ZmBBX36	Zm00001d025957	2e-110
SbBBX14	Sobic.006G135100.1	ZmBBX5	Zm00001d003162	6e-139
SbBBX15	Sobic.006G163100.2	ZmBBX4	Zm00001d002806	5e-114
SbBBX13	Sobic.006G131800.1	ZmBBX10	Zm00001d051018	1e-79
SbBBX14	Sobic.006G135100.1	ZmBBX11	Zm00001d051047	3e-69
SbBBX15	Sobic.006G163100.2	ZmBBX12	Zm00001d051309	9e-63
SbBBX14	Sobic.006G135100.1	ZmBBX18	Zm00001d017176	2e-87
SbBBX15	Sobic.006G163100.2	ZmBBX19	Zm00001d017412	5e-46
SbBBX17	Sobic.007G189800.1	ZmBBX2	Zm00001d031662	1e-210
SbBBX16	Sobic.007G062100.1	ZmBBX34	Zm00001d024213	3e-80
SbBBX19	Sobic.009G075600.1	ZmBBX8	Zm00001d039437	3e-81
SbBBX19	Sobic.009G075600.1	ZmBBX26	Zm00001d037735	2e-154
SbBBX25	Sobic.010G262200.1	ZmBBX16	Zm00001d014765	4e-111
SbBBX21	Sobic.010G108500.1	ZmBBX21	Zm00001d017939	4e-106
SbBBX23	Sobic.010G123500.1	ZmBBX20	Zm00001d017885	9e-115
SbBBX20	Sobic.010G041700.1	ZmBBX22	Zm00001d036214	2e-193
SbBBX25	Sobic.010G262200.1	ZmBBX23	Zm00001d036418	2e-103
SbBBX21	Sobic.010G108500.1	ZmBBX25	Zm00001d037327	7e-193
SbBBX21	Sobic.010G108500.1	ZmBBX29	Zm00001d045661	3e-188
SbBBX22	Sobic.010G115800.1	ZmBBX30	Zm00001d045735	1e-135
SbBBX23	Sobic.010G123500.1	ZmBBX31	Zm00001d045804	3e-186
SbBBX20	Sobic.010G041700.1	ZmBBX28	Zm00001d045323	2e-191
SbBBX24	Sobic.010G214000.1	ZmBBX32	Zm00001d046925	8e-147
SbBBX2	Sobic.001G372700.1	SbBBX4	Sobic.002G408500.1	2e-88
SbBBX5	Sobic.003G026700.1	SbBBX19	Sobic.009G075600.1	6e-79
SbBBX7	Sobic.004G208400.1	SbBBX13	Sobic.006G131800.1	4e-84
SbBBX8	Sobic.004G211200.1	SbBBX14	Sobic.006G135100.1	1e-85
SbBBX12	Sobic.004G301000.1	SbBBX15	Sobic.006G163100.2	5e-64
SbBBX9	Sobic.004G249500.1	SbBBX21	Sobic.010G108500.1	6e-106
SbBBX10	Sobic.004G252300.1	SbBBX22	Sobic.010G115800.1	1e-60
SbBBX11	Sobic.004G256200.1	SbBBX23	Sobic.010G123500.1	9e-148
SbBBX6	Sobic.004G063200.1	SbBBX24	Sobic.010G214000.1	2e-80
OsBBX30	LOC_Os12g10660.1	SsBBX22	Sspon.07G0020490-1A	7e-48
OsBBX3	LOC_Os02g08150.1	SsBBX12	Sspon.04G0017060-1A	1e-88
OsBBX6	LOC_Os02g43170.1	SsBBX8	Sspon.04G0007300-1A	5e-72
OsBBX7	LOC_Os02g49230.2	SsBBX7	Sspon.04G0004590-2B	6e-164
OsBBX4	LOC_Os02g39360.1	SsBBX16	Sspon.05G0007690-1P	5e-95
OsBBX6	LOC_Os02g43170.1	SsBBX9	Sspon.04G0007300-1P	1e-60
OsBBX5	LOC_Os02g39710.1	SsBBX11	Sspon.04G0008520-1P	1e-45
OsBBX7	LOC_Os02g49230.2	SsBBX24	Sspon.08G0009590-1A	1e-83
OsBBX3	LOC_Os02g08150.1	SsBBX13	Sspon.04G0017060-1P	2e-87
OsBBX8	LOC_Os02g49880.1	SsBBX25	Sspon.08G0021500-2C	5e-119
OsBBX13	LOC_Os04g45690.1	SsBBX8	Sspon.04G0007300-1A	1e-73
OsBBX11	LOC_Os04g41560.2	SsBBX16	Sspon.05G0007690-1P	5e-81
OsBBX12	LOC_Os04g42020.1	SsBBX11	Sspon.04G0008520-1P	3e-67
OsBBX13	LOC_Os04g45690.1	SsBBX9	Sspon.04G0007300-1P	8e-81
OsBBX11	LOC_Os04g41560.2	SsBBX15	Sspon.05G0007690-2C	5e-95
OsBBX14	LOC_Os05g11510.1	SsBBX21	Sspon.07G0011100-1A	8e-98
OsBBX20	LOC_Os06g44450.1	SsBBX12	Sspon.04G0017060-1A	2e-66
OsBBX19	LOC_Os06g19444.1	SsBBX24	Sspon.08G0009590-1A	8e-103
OsBBX25	LOC_Os08g15050.1	SsBBX19	Sspon.06G0008250-1A	5e-36
OsBBX26	LOC_Os08g42440.1	SsBBX18	Sspon.06G0002910-2B	2e-160
OsBBX24	LOC_Os08g08120.1	SsBBX20	Sspon.06G0023380-1B	1e-61
OsBBX29	LOC_Os09g35880.1	SsBBX4	Sspon.02G0036490-1B	5e-95
OsBBX28	LOC_Os09g33550.1	SsBBX18	Sspon.06G0002910-2B	5e-107
SbBBX3	Sobic.002G273300.1	SsBBX4	Sspon.02G0036490-1B	7e-109
SbBBX12	Sobic.004G301000.1	SsBBX8	Sspon.04G0007300-1A	1e-109
SbBBX6	Sobic.004G063200.1	SsBBX12	Sspon.04G0017060-1A	2e-127
SbBBX11	Sobic.004G256200.1	SsBBX7	Sspon.04G0004590-2B	1e-200
SbBBX7	Sobic.004G208400.1	SsBBX16	Sspon.05G0007690-1P	5e-123
SbBBX12	Sobic.004G301000.1	SsBBX9	Sspon.04G0007300-1P	1e-60
SbBBX8	Sobic.004G211200.1	SsBBX11	Sspon.04G0008520-1P	2e-45
SbBBX6	Sobic.004G063200.1	SsBBX13	Sspon.04G0017060-1P	3e-82
SbBBX11	Sobic.004G256200.1	SsBBX24	Sspon.08G0009590-1A	1e-78
SbBBX9	Sobic.004G249500.1	SsBBX25	Sspon.08G0021500-2C	4e-105
SbBBX15	Sobic.006G163100.2	SsBBX8	Sspon.04G0007300-1A	2e-66
SbBBX13	Sobic.006G131800.1	SsBBX16	Sspon.05G0007690-1P	2e-74
SbBBX14	Sobic.006G135100.1	SsBBX11	Sspon.04G0008520-1P	6e-84
SbBBX15	Sobic.006G163100.2	SsBBX9	Sspon.04G0007300-1P	5e-108
SbBBX13	Sobic.006G131800.1	SsBBX15	Sspon.05G0007690-2C	2e-113
SbBBX16	Sobic.007G062100.1	SsBBX20	Sspon.06G0023380-1B	3e-94
SbBBX17	Sobic.007G189800.1	SsBBX18	Sspon.06G0002910-2B	4e-231
SbBBX18	Sobic.008G073400.1	SsBBX22	Sspon.07G0020490-1A	8e-82
SbBBX19	Sobic.009G075600.1	SsBBX21	Sspon.07G0011100-1A	3e-156
SbBBX24	Sobic.010G214000.1	SsBBX12	Sspon.04G0017060-1A	1e-65
SbBBX23	Sobic.010G123500.1	SsBBX24	Sspon.08G0009590-1A	2e-111
SbBBX24	Sobic.010G214000.1	SsBBX13	Sspon.04G0017060-1P	3e-165
SsBBX8	Sspon.04G0007300-1A	SsBBX9	Sspon.04G0007300-1P	2e-58
SsBBX12	Sspon.04G0017060-1A	SsBBX13	Sspon.04G0017060-1P	2e-70
SsBBX1	Sspon.01G0026670-1A	ZmBBX3	Zm00001d033719	5e-174
SsBBX4	Sspon.02G0036490-1B	ZmBBX6	Zm00001d006198	5e-78
SsBBX4	Sspon.02G0036490-1B	ZmBBX27	Zm00001d021278	4e-113
SsBBX8	Sspon.04G0007300-1A	ZmBBX36	Zm00001d025957	4e-61
SsBBX8	Sspon.04G0007300-1A	ZmBBX4	Zm00001d002806	3e-63
SsBBX8	Sspon.04G0007300-1A	ZmBBX12	Zm00001d051309	2e-83
SsBBX8	Sspon.04G0007300-1A	ZmBBX19	Zm00001d017412	8e-49
SsBBX7	Sspon.04G0004590-2B	ZmBBX14	Zm00001d051684	3e-188
SsBBX7	Sspon.04G0004590-2B	ZmBBX20	Zm00001d017885	7e-168
SsBBX7	Sspon.04G0004590-2B	ZmBBX31	Zm00001d045804	2e-138
SsBBX16	Sspon.05G0007690-1P	ZmBBX10	Zm00001d051018	7e-112
SsBBX9	Sspon.04G0007300-1P	ZmBBX36	Zm00001d025957	8e-105
SsBBX11	Sspon.04G0008520-1P	ZmBBX35	Zm00001d025770	4e-81
SsBBX11	Sspon.04G0008520-1P	ZmBBX5	Zm00001d003162	1e-78
SsBBX9	Sspon.04G0007300-1P	ZmBBX4	Zm00001d002806	3e-111
SsBBX9	Sspon.04G0007300-1P	ZmBBX12	Zm00001d051309	3e-56
SsBBX9	Sspon.04G0007300-1P	ZmBBX19	Zm00001d017412	2e-40
SsBBX11	Sspon.04G0008520-1P	ZmBBX18	Zm00001d017176	7e-51
SsBBX19	Sspon.06G0008250-1A	ZmBBX33	Zm00001d024200	2e-95
SsBBX18	Sspon.06G0002910-2B	ZmBBX2	Zm00001d031662	1e-198
SsBBX21	Sspon.07G0011100-1A	ZmBBX8	Zm00001d039437	7e-83
SsBBX21	Sspon.07G0011100-1A	ZmBBX26	Zm00001d037735	3e-165
SsBBX24	Sspon.08G0009590-1A	ZmBBX20	Zm00001d017885	1e-55
SsBBX24	Sspon.08G0009590-1A	ZmBBX31	Zm00001d045804	1e-106
SsBBX25	Sspon.08G0021500-2C	ZmBBX21	Zm00001d017939	1e-108
SsBBX25	Sspon.08G0021500-2C	ZmBBX25	Zm00001d037327	1e-201
ZmBBX1	Zm00001d029149	ZmBBX7	Zm00001d007107	3e-72
ZmBBX3	Zm00001d033719	ZmBBX15	Zm00001d013443	1e-152
ZmBBX35	Zm00001d025770	ZmBBX5	Zm00001d003162	6e-138
ZmBBX36	Zm00001d025957	ZmBBX4	Zm00001d002806	2e-117
ZmBBX35	Zm00001d025770	ZmBBX11	Zm00001d051047	3e-67
ZmBBX36	Zm00001d025957	ZmBBX12	Zm00001d051309	1e-63
ZmBBX35	Zm00001d025770	ZmBBX18	Zm00001d017176	4e-84
ZmBBX36	Zm00001d025957	ZmBBX19	Zm00001d017412	2e-45
ZmBBX4	Zm00001d002806	ZmBBX12	Zm00001d051309	5e-61
ZmBBX5	Zm00001d003162	ZmBBX11	Zm00001d051047	3e-69
ZmBBX4	Zm00001d002806	ZmBBX19	Zm00001d017412	8e-46
ZmBBX6	Zm00001d006198	ZmBBX27	Zm00001d021278	2e-74
ZmBBX8	Zm00001d039437	ZmBBX26	Zm00001d037735	1e-88
ZmBBX11	Zm00001d051047	ZmBBX18	Zm00001d017176	1e-102
ZmBBX12	Zm00001d051309	ZmBBX19	Zm00001d017412	4e-46
ZmBBX14	Zm00001d051684	ZmBBX20	Zm00001d017885	7e-158
ZmBBX17	Zm00001d015434	ZmBBX24	Zm00001d036676	2e-30
ZmBBX21	Zm00001d017939	ZmBBX25	Zm00001d037327	1e-104
ZmBBX16	Zm00001d014765	ZmBBX23	Zm00001d036418	2e-88
ZmBBX20	Zm00001d017885	ZmBBX31	Zm00001d045804	5e-117
ZmBBX21	Zm00001d017939	ZmBBX29	Zm00001d045661	2e-100
ZmBBX22	Zm00001d036214	ZmBBX28	Zm00001d045323	8e-191
ZmBBX25	Zm00001d037327	ZmBBX29	Zm00001d045661	4e-186
