# Supplementary material for: Characterization and expression profiles of the B-box gene family during plant growth and under low-nitrogen stress in Saccharum
Source: BMC Genomics. 2023 Feb 17;24:79. doi: 10.1186/s12864-023-09185-9 (PMC9936747; doi:10.1186/s12864-023-09185-9)
Supplement: Supplementary file 5 — Additional file 5: Table S4. Gene duplications, number of transmembrane domains, and subcellular location of the BBXs among S. spontaneum, maize, rice and sorghum. [file 12864_2023_9185_MOESM5_ESM.xlsx]

## Sheet: Sheet1
Table S4. Gene duplications, number of transmembrane domains, and subcellular location of the BBXs among Saccharum spontaneum, maize, rice and sorghum.
Gene name	Gene ID	Gene duplicationsa	TMSb	PLc
SsBBX1	Sspon.01G0026670-1A	Proximal	0	Chlo: 10, Nucl: 3
SsBBX2	Sspon.01G0039310-1B	Dispersed	0	Mito: 9, Chlo: 3, Nucl: 1
SsBBX3	Sspon.02G0000150-1A	Dispersed	0	Cyto: 6, Nucl: 3, Mito: 2
SsBBX4	Sspon.02G0036490-1B	WGD or Segmental	0	Cyto: 8, Chlo: 3, Nucl: 1
SsBBX5	Sspon.03G0036880-1B	WGD or Segmental	0	Nucl: 11, Cyto: 2
SsBBX6	Sspon.04G0004240-2C	Dispersed	0	Chlo: 10, Nucl: 4
SsBBX7	Sspon.04G0004590-2B	WGD or Segmental	0	Chlo: 10.5, Mito: 1.5
SsBBX8	Sspon.04G0007300-1A	WGD or Segmental	0	Nucl: 13
SsBBX9	Sspon.04G0007300-1P	WGD or Segmental	0	Nucl: 12, Chlo: 1
SsBBX10	Sspon.04G0008520-1A	Singleton	0	Cyto: 7, Chlo: 3, Mito: 2
SsBBX11	Sspon.04G0008520-1P	WGD or Segmental	0	Chlo: 3, Mito: 3, Cyto: 2
SsBBX12	Sspon.04G0017060-1A	WGD or Segmental	0	Chlo: 7, Cyto: 7
SsBBX13	Sspon.04G0017060-1P	WGD or Segmental	0	Cyto: 10, Chlo: 3
SsBBX14	Sspon.04G0028530-1B	Dispersed	0	Chlo: 9, Nucl: 3, Mito: 2
SsBBX15	Sspon.05G0007690-2C	Dispersed	0	Cyto: 7, Nucl: 6
SsBBX16	Sspon.05G0007690-1P	Dispersed	0	Mito: 4, Chlo: 3, Cyto: 3
SsBBX17	Sspon.05G0024260-1B	Proximal	0	Nucl: 12, Chlo: 2
SsBBX18	Sspon.06G0002910-2B	WGD or Segmental	0	Nucl: 8, Cysk: 3, Cyto: 2
SsBBX19	Sspon.06G0008250-1A	WGD or Segmental	0	Plas: 4.5, E.R.: 3.5, Chlo: 3
SsBBX20	Sspon.06G0023380-1B	WGD or Segmental	0	Nucl: 11, Chlo: 1, Cyto: 1
SsBBX21	Sspon.07G0011100-1A	WGD or Segmental	0	Nucl: 5, Mito: 4, Cyto: 3
SsBBX22	Sspon.07G0020490-1A	WGD or Segmental	0	Cyto: 10, Nucl: 3
SsBBX23	Sspon.08G0001580-1A	WGD or Segmental	0	Pero: 5, Nucl: 3, Extr: 3
SsBBX24	Sspon.08G0009590-1A	WGD or Segmental	0	Nucl: 6, Chlo: 5, Cyto: 2
SsBBX25	Sspon.08G0021500-2C	WGD or Segmental	0	Chlo: 13
ZmBBX1	Zm00001d029149	WGD or Segmental	0	Nucl: 6, Mito: 6, Chlo: 1
ZmBBX2	Zm00001d031662	Dispersed	0	Chlo: 4, Nucl: 4, Mito: 4
ZmBBX3	Zm00001d033719	WGD or Segmental	0	Chlo: 9, Mito: 4
ZmBBX4	Zm00001d002806	WGD or Segmental	0	Nucl: 14
ZmBBX5	Zm00001d003162	WGD or Segmental	0	Mito: 6, Chlo: 4, Nucl: 2
ZmBBX6	Zm00001d006198	WGD or Segmental	0	Cyto: 9, Mito: 2, Pero: 2
ZmBBX7	Zm00001d007107	WGD or Segmental	0	Cyto: 8, Chlo: 5
ZmBBX8	Zm00001d039437	WGD or Segmental	0	Nucl: 11, Cyto: 2
ZmBBX9	Zm00001d049347	Dispersed	0	Nucl: 5, Mito: 3, E.R.: 2.5
ZmBBX10	Zm00001d051018	WGD or Segmental	0	Nucl: 4, Chlo: 3, Cyto: 3
ZmBBX11	Zm00001d051047	WGD or Segmental	0	Chlo: 5, Mito: 4, Nucl: 3
ZmBBX12	Zm00001d051309	WGD or Segmental	0	Nucl: 6, Chlo: 3, Cyto: 2
ZmBBX13	Zm00001d051610	WGD or Segmental	0	Chlo: 9, Cyto: 2, Nucl: 1
ZmBBX14	Zm00001d051684	WGD or Segmental	0	Nucl: 6.5, Cyto_Nucl: 4, Mito: 3
ZmBBX15	Zm00001d013443	WGD or Segmental	0	Chlo: 7, Mito: 4, Nucl: 3
ZmBBX16	Zm00001d014765	WGD or Segmental	0	E.R.: 3, Chlo: 2, Nucl: 2
ZmBBX17	Zm00001d015434	WGD or Segmental	0	Nucl: 8, Chlo: 3, Mito: 3
ZmBBX18	Zm00001d017176	WGD or Segmental	0	Chlo: 5, Nucl: 4, Mito: 3
ZmBBX19	Zm00001d017412	WGD or Segmental	0	Nucl: 12, Cyto: 1
ZmBBX20	Zm00001d017885	WGD or Segmental	0	Nucl: 8, Chlo: 3, Mito: 1
ZmBBX21	Zm00001d017939	WGD or Segmental	0	Chlo: 7, Nucl: 6
ZmBBX22	Zm00001d036214	WGD or Segmental	0	Nucl: 9, Cyto: 2, Chlo: 1
ZmBBX23	Zm00001d036418	WGD or Segmental	0	Nucl: 7, Cyto: 5, Chlo: 1
ZmBBX24	Zm00001d036676	WGD or Segmental	0	Chlo: 6, Cyto: 3, Nucl: 2
ZmBBX25	Zm00001d037327	WGD or Segmental	0	Chlo: 10, Mito: 4
ZmBBX26	Zm00001d037735	WGD or Segmental	0	Mito: 6, Nucl: 4, Chlo: 3
ZmBBX27	Zm00001d021278	WGD or Segmental	0	Cyto: 6, Nucl: 3, Chlo: 2
ZmBBX28	Zm00001d045323	WGD or Segmental	0	Nucl: 10, Chlo: 3
ZmBBX29	Zm00001d045661	WGD or Segmental	0	Nucl: 10, Cyto: 2, Chlo: 1
ZmBBX30	Zm00001d045735	Dispersed	1	Extr: 10, E.R.: 2, Vacu: 1
ZmBBX31	Zm00001d045804	WGD or Segmental	0	Nucl: 4, Plas: 3, E.R.: 3
ZmBBX32	Zm00001d046925	WGD or Segmental	0	Cyto: 9, Chlo: 4
ZmBBX33	Zm00001d024200	Dispersed	0	Extr: 5, Vacu: 4, E.R.: 2
ZmBBX34	Zm00001d024213	Dispersed	0	Nucl: 9, Cyto: 3, Chlo: 1
ZmBBX35	Zm00001d025770	WGD or Segmental	0	Mito: 5, Cyto: 3, Chlo: 2
ZmBBX36	Zm00001d025957	WGD or Segmental	0	Nucl: 13
OsBBX1	LOC_Os01g10580.1	WGD or Segmental	0	Nucl: 13
OsBBX2	LOC_Os02g07930.1	WGD or Segmental	0	Nucl: 5, Cyto: 5, Chlo: 1
OsBBX3	LOC_Os02g08150.1	WGD or Segmental	0	Cyto: 6, Mito: 4, Chlo: 3
OsBBX4	LOC_Os02g39360.1	Dispersed	0	Mito: 4, Nucl: 3, Cyto: 3
OsBBX5	LOC_Os02g39710.1	WGD or Segmental	0	Mito: 5, Chlo: 4, Nucl: 3
OsBBX6	LOC_Os02g43170.1	WGD or Segmental	0	Nucl: 12, Cyto: 1
OsBBX7	LOC_Os02g49230.2	WGD or Segmental	0	Nucl: 14
OsBBX8	LOC_Os02g49880.1	WGD or Segmental	0	Nucl: 12, Chlo: 2
OsBBX9	LOC_Os03g22770.1	WGD or Segmental	0	Nucl: 9, Chlo: 2, Mito: 2
OsBBX10	LOC_Os03g50310.1	Dispersed	0	Chlo: 10, Nucl: 2, Mito: 1
OsBBX11	LOC_Os04g41560.2	Dispersed	0	Nucl: 12, Chlo: 2
OsBBX12	LOC_Os04g42020.1	WGD or Segmental	0	Mito: 5, Cyto: 4, Chlo: 3
OsBBX13	LOC_Os04g45690.1	WGD or Segmental	0	Nucl: 12, Chlo: 1
OsBBX14	LOC_Os05g11510.1	WGD or Segmental	0	Chlo: 6, Nucl: 5, Mito: 2
OsBBX15	LOC_Os06g01340.1	Singleton	0	Mito: 10, Cyto: 3
OsBBX16	LOC_Os06g05890.1	Dispersed	0	Nucl: 14
OsBBX17	LOC_Os06g15330.1	WGD or Segmental	0	Chlo: 13
OsBBX18	LOC_Os06g16370.1	Dispersed	0	Chlo: 10, Nucl: 4
OsBBX19	LOC_Os06g19444.1	WGD or Segmental	0	Nucl: 13
OsBBX20	LOC_Os06g44450.1	WGD or Segmental	0	Nucl: 14
OsBBX21	LOC_Os06g45040.1	WGD or Segmental	0	Cyto: 8, Chlo: 4, Nucl: 2
OsBBX22	LOC_Os06g49880.1	Dispersed	0	Nucl: 8, Cyto: 3, Chlo: 1
OsBBX23	LOC_Os07g47140.1	WGD or Segmental	0	Chlo: 7, Nucl: 3, Cyto: 2
OsBBX24	LOC_Os08g08120.1	Dispersed	0	Nucl: 8, Cyto: 3, Chlo: 2
OsBBX25	LOC_Os08g15050.1	Dispersed	0	Nucl: 7, Chlo: 3, Cyto: 2
OsBBX26	LOC_Os08g42440.1	WGD or Segmental	0	Mito: 6, Nucl: 4, Chlo: 3
OsBBX27	LOC_Os09g06464.1	Dispersed	0	Nucl: 13
OsBBX28	LOC_Os09g33550.1	WGD or Segmental	0	Nucl: 6, Chlo: 3, Mito: 3
OsBBX29	LOC_Os09g35880.1	Dispersed	0	Cyto: 10, Chlo: 1, Nucl: 1
OsBBX30	LOC_Os12g10660.1	Dispersed	0	Cyto: 7, Nucl: 5, Chlo: 1
SbBBX1	Sobic.001G118100.1	Dispersed	0	Chlo: 8, Mito: 5
SbBBX2	Sobic.001G372700.1	WGD or Segmental	0	Mito: 8, Chlo: 3, Cyto: 2
SbBBX3	Sobic.002G273300.1	Dispersed	0	Cyto: 8, Chlo: 3, Nucl: 1
SbBBX4	Sobic.002G408500.1	WGD or Segmental	0	Cyto: 9, Cysk: 3, Chlo: 1
SbBBX5	Sobic.003G026700.1	WGD or Segmental	0	Nucl: 12, Cyto: 1
SbBBX6	Sobic.004G063200.1	WGD or Segmental	0	Chlo: 8, Cyto: 5
SbBBX7	Sobic.004G208400.1	WGD or Segmental	0	Nucl: 4, Chlo: 3, Cyto: 3
SbBBX8	Sobic.004G211200.1	WGD or Segmental	0	Cyto: 6, Chlo: 3, Mito: 3
SbBBX9	Sobic.004G249500.1	WGD or Segmental	0	Chlo: 10, Nucl: 3
SbBBX10	Sobic.004G252300.1	WGD or Segmental	0	Nucl: 6, Chlo: 4, Mito: 2
SbBBX11	Sobic.004G256200.1	WGD or Segmental	0	Nucl: 9, Mito: 2, Chlo: 1
SbBBX12	Sobic.004G301000.1	WGD or Segmental	0	Nucl: 14
SbBBX13	Sobic.006G131800.1	WGD or Segmental	0	Nucl: 9, Chlo: 2, Cyto: 1
SbBBX14	Sobic.006G135100.1	WGD or Segmental	0	Chlo: 3, Mito: 3, Plas: 3
SbBBX15	Sobic.006G163100.2	WGD or Segmental	0	Nucl: 13
SbBBX16	Sobic.007G062100.1	Dispersed	0	Nucl: 12, Cyto: 1
SbBBX17	Sobic.007G189800.1	Dispersed	0	Chlo: 4, Mito: 4, Nucl: 3
SbBBX18	Sobic.008G073400.1	Dispersed	0	Nucl: 8, Cyto: 5
SbBBX19	Sobic.009G075600.1	WGD or Segmental	0	Chlo: 5, Nucl: 4, Mito: 4
SbBBX20	Sobic.010G041700.1	Dispersed	0	Nucl: 9, Chlo: 5
SbBBX21	Sobic.010G108500.1	WGD or Segmental	0	Chlo: 13
SbBBX22	Sobic.010G115800.1	WGD or Segmental	0	Chlo: 6, Nucl: 3, E.R.: 2.5
SbBBX23	Sobic.010G123500.1	WGD or Segmental	0	Nucl: 13
SbBBX24	Sobic.010G214000.1	WGD or Segmental	0	Cyto: 10, Chlo: 3
SbBBX25	Sobic.010G262200.1	Dispersed	0	Cyto: 6, Nucl: 4, Pero: 2
Chlo Chloroplast,Cyto Cytoplasm,Nucl Nucleus, E.R. Endoplasmic reticulum.
a Gene duplications of the BBXs were identified by MCScanX software.
b Number of transmembrane domains possessed by AMTs, as predicted by TMHHM Server v.2.0 (https://services.healthtech.dtu.dk/service.php?TMHMM-2.0).
c Subcellular location of the AMT proteins predicted by WoLF PSORT (https://www.genscript.com/wolf-psort.html).
