# Supplementary material for: Characterization and expression profiles of the B-box gene family during plant growth and under low-nitrogen stress in Saccharum
Source: BMC Genomics. 2023 Feb 17;24:79. doi: 10.1186/s12864-023-09185-9 (PMC9936747; doi:10.1186/s12864-023-09185-9)
Supplement: Supplementary file 6 — Additional file 6: Table S5. The cloning primers for SsBBX13. [file 12864_2023_9185_MOESM6_ESM.xlsx]

## Sheet: Sheet1
Table S5.The cloning primers for SsBBX13.
SsBBX13-F	cagtGGTCTCacaacatggagctgcacaagtactgggg
SsBBX13-R	cagtGGTCTCatacatgcaaagctcggcacgacacc
