# Supplementary material for: Characterization and expression profiles of the B-box gene family during plant growth and under low-nitrogen stress in Saccharum
Source: BMC Genomics. 2023 Feb 17;24:79. doi: 10.1186/s12864-023-09185-9 (PMC9936747; doi:10.1186/s12864-023-09185-9)
Supplement: Supplementary file 7 — Additional file 7: Table S6. The primers for RT-qPCR verification of two BBX genes in Saccharum hybrid YT55 and YT00-236. [file 12864_2023_9185_MOESM7_ESM.xlsx]

## Sheet: Sheet1
Table S6. The primers for RT-qPCR verification of two BBX genes in Saccharum hybrid YT55 and YT00-236.
Gene name	Forward primer(5’-3’)	Reverse primer(5’-3’)
BBX1	TGGAAACATCGCTGGAGTTC	TCATCAAACCCGTCGTTGAC
BBX13	TGATGCGGTACCGTGAGAAG	TGGCAAACCTACCCTTGATCC
